# Supplementary material for: A Generic LC-HRMS Screening Method for Marine and Freshwater Phycotoxins in Fish, Shellfish, Water, and Supplements
Source: Toxins (Basel). 2021 Nov 22;13(11):823. doi: 10.3390/toxins13110823 (PMC8619867; doi:10.3390/toxins13110823)
Supplement: Supplementary file 1 [file toxins-13-00823-s001.zip]

Archive with 2 entries (2 files):
- Copy of S2 Phycotox database.xlsx
- toxins-1443507-su-11.22.pdf
