# Supplementary material for: A Generic LC-HRMS Screening Method for Marine and Freshwater Phycotoxins in Fish, Shellfish, Water, and Supplements
Source: Toxins (Basel). 2021 Nov 22;13(11):823. doi: 10.3390/toxins13110823 (PMC8619867; doi:10.3390/toxins13110823)
Supplement: Supplementary file 1 [file toxins-13-00823-s001.zip › Copy of S2 Phycotox database.xlsx]

## Sheet: Database
	Toxin group	Name	Synonyms	Standard available	Supplier	Cas number	LC method	Expected RT (min)	Molecular formula	Exact mass	[M+H]+	[M+NH4]+	[M+Na]+	Other adduct / charge +		Fragment 1+ elemental composition	Fragment 1+ exact mass	Fragment 2+ elemental composition	Fragment 2+ exact mass	[M-H]-	Other adduct / charge -		Fragment1- elemental composition	Fragment 1-exact mass	Fragment 2- elemental composition	Fragment 2- exact mass			Symptomps	short-term memory loss	neurotoxic	diarrhea	liver damage	dermatitis	tumor promoters					Regulatory limit	Unit	Toxicity equivalency factor	Unit	Produced by			References
1	BMAA	β-methylamino-L-alanine	BMAA, MeDAP	YES	Sigma Aldrich, United States	15920-93-1	HILIC	12.1	C4H10N2O2	118.074	119.082	136.108	141.063			C4H7O2N	102.055	C3H5O2N	88.0393	117.067											x													Calothrix crustacea; Nostoc endophytum; Synechococcus elongatus			Mar. Drugs 2014, 12, 5441-5467
2	BMAA	L-2,4-Diaminobutyric acid	DBA; DAB; 2,4-DAB, DABA	YES	Sigma Aldrich, United States	1758-80-1	HILIC		C4H10N2O2	118.074	119.082	136.108	141.063																		x													Nostoc sp.			Mar. Drugs 2014, 12, 5441-5467	Toxins (Basel). 2014 Feb; 6(2): 488–508.
3	BMAA	2,3-diaminobutyric acid		NO		2643-66-5	HILIC		C4H10N2O2	118.074	119.082	136.108	141.063																		x
4	BMAA	N-2-aminoethylglycine	AEG	NO			HILIC		C4H10N2O2	118.074	119.082	136.108	141.063			C4H7O2N	102.055	C4H8ON2	101.071	117.067											x													Nostoc sp.			Mar. Drugs 2014, 12, 5441-5467
5	BMAA	β-amino-N-methyl-alanine	BAMA	NO			HILIC		C4H10N2O2	118.074	119.082	136.108	141.063																		x													Nostoc sp.			Mar. Drugs 2014, 12, 5441-5467
6	ATX	anatoxin-a	ATX	YES	Enzo Lifesciences, United States; NRC-CNRC, Canada; Eurofins Abraxis, United states	64285-06-9	HILIC	2.48	C10H15NO	165.115	166.123	183.149	188.105			C7H6	91.0542	C10H10	131.086												x													Anabaena circinalis; A. flos-aquae; A. planctonica; Aphanizomenon gracile; Aph. issatschenkoi; Cylindrospermun stagnale; Oscillatoria acuminata			Toxicon 91 (2014) 15-22	Toxins 2014, 6 402-415
7	ATX	homoanatoxin-a	HATX	YES	Eurofins Abraxis, United states	142926-86-1	HILIC		C11H17NO	179.131	180.138	197.165	202.12				163.1		145.1												x													Raphidiopsis mediterranea			Toxicon 91 (2014) 15-22	Toxins 2014, 6 402-415
8	ATX	anatoxin-(a)s		NO		103170-78-1	HILIC		C7H17N4O4P	252.099	253.106	270.133	275.088																		x
9	ATX	N-methylanatoxin a	M-AnTX	NO		122564-66-3	HILIC		C11H17NO	179.131	180.138	197.165	202.12																		x
10	ATX	(10S)-Anatoxin alcohol		NO		122471-30-1	HILIC		C10H17NO	167.131	168.138	185.165	190.12																		x
11	ATX	(10R)-anatoxin alcohol		NO		122564-68-5	HILIC		C10H17NO	167.131	168.138	185.165	190.12																		x
12	ATX	noranatoxin a	norferruginine	NO		172277-65-5	HILIC		C9H13NO	151.1	152.107	169.134	174.089																		x
13	ATX	2,3-dihydroanatoxin-a	H2ATX; dhATX	YES	Eurofins Abraxis, United states	70003-94-0	HILIC		C10H17NO	167.131	168.138	185.165	190.12				150		133												x													Cylindrospermum stagnale			Toxicon 91 (2014) 15-22	Toxins 2014, 6 402-415
14	ATX	2,3-dihydrohomoanatoxin-a	H2hATX	NO		206998-79-0	HILIC		C11H19NO	181.147	182.154	199.18	204.136				164.1		147												x																	Toxins 2014, 6 402-415
15	ATX	epoxyanatoxin-a	epoxyATX	NO		152406-37-6	HILIC		C10H15NO2	181.11	182.118	199.144	204.1				164.1		138.1												x																Rapid Commun Mass Spectrom. 2021;35:e8940	Toxins 2014, 6 402-415
16	ATX	epoxyhomoanatoxin-a	epoxyHATX	NO		206998-80-3	HILIC		C11H17NO2	195.126	196.133	213.16	218.115				178.2		138.1												x																Rapid Commun Mass Spectrom. 2021;35:e8940	Toxins 2014, 6 402-415
17	ATX	N-acetylanatoxin-a		NO		37944-17-5	HILIC		C12H17NO2	207.126	208.133	225.16	230.115																		x
18	ATX	11-carboxyanatoxin-a		NO			HILIC		C11H15NO3	209.105	210.112	227.139	232.094																		x																Rapid Commun Mass Spectrom. 2021;35:e8940
19	KA	kainic acid	KA	YES	Sigma Aldrich	487-79-6	HILIC		C10H15NO4	213.1	214.107	231.134	236.089				122		150	212.093			C9H15NO2	168.103	C9H13NO	150.092																					FOOD ADDITIVES & CONTAMINANTS: PART B, 2018, VOL. 11, NO. 3, 198–200
20	KA	1-hydroxy kainic acid		NO		159834-87-4	HILIC		C10H17NO5	231.111	232.118	249.144	254.1				140		168																												FOOD ADDITIVES & CONTAMINANTS: PART B, 2018, VOL. 11, NO. 3, 198–200
21	KA	dihydrokainic acid	DHK	YES	Sigma Aldrich	52497-36-6	HILIC		C10H17NO4	215.116	216.123	233.15	238.105				170		110																												Neurochem Res (2015) 40:542-549
22	KA	(+)-allokainic acid		NO		4071-39-0	HILIC		C10H15NO4	213.1	214.107	231.134	236.089																															Dignea simplex			Journal of Organic Chemistry, 6162-6170 (2018)
23	KA	α-isokainic acid		NO		487-80-9	HILIC		C10H15NO4	213.1	214.107	231.134	236.089																															Dignea simplex			Journal of Organic Chemistry, 6162-6170 (2018)
24	KA	phenylkainic acid		NO		126891-27-8	HILIC		C13H15NO4	249.1	250.107	267.134	272.089																																		Journal of Organic Chemistry, 6162-6170 (2018)
25	KA	hydroxykainic acid		NO		130521-02-7	HILIC		C10H15NO5	229.095	230.102	247.129	252.084																															Dignea simplex			Journal of Natural Products, VOL. 82, 1627-1633 (2009)
26	KA	allo-4-hydroxykainic acid		NO		2361304-84-7	HILIC		C10H15NO5	229.095	230.102	247.129	252.084																															Dignea simplex			Journal of Natural Products, VOL. 82, 1627-1633 (2009)
27	KA	prekainic acid	N-dimethylallyl-L-glutamic acid	NO		2366129-02-7	HILIC		C10H17NO4	215.116	216.123	233.15	238.105																															Dignea simplex			Journal of Natural Products, VOL. 82, 1627-1633 (2009)
28	KA	N-dimethylallyl-threo-3-hydroxyglutamic acid		NO		2361296-37-7	HILIC		C10H17NO5	231.111	232.118	249.144	254.1																															Dignea simplex			Journal of Natural Products, VOL. 82, 1627-1633 (2009)
29	KA	kainic acid lactone		NO		118013-27-7	HILIC		C10H15NO4	213.1	214.107	231.134	236.089																																		Neuropharmacology. Volume 15. Issue 2. Page 145 - 147
30	KA	N-acetyl kainic acid		NO		59845-92-0	HILIC		C12H17NO5	255.111	256.118	273.144	278.1																																		Neuropharmacology. Volume 15. Issue 2. Page 145 - 147
31	KA	kainic acid dimethyl ester		NO		4071-37-8	HILIC		C12H19NO4	241.131	242.139	259.165	264.121																																		Neuropharmacology. Volume 15. Issue 2. Page 145 - 147
32	KA	kainic acid methyl ketone		NO		59905-21-4	HILIC		C9H13NO5	215.079	216.087	233.113	238.069																																		Neuropharmacology. Volume 15. Issue 2. Page 145 - 147
33	KA	N-acetyl kainic acid anhydride		NO		59845-94-2	HILIC		C12H15NO4	237.1	238.107	255.134	260.089																																		Neuropharmacology. Volume 15. Issue 2. Page 145 - 147
34	DA	domoic acid	DA	YES	Cifga, Spain; NRC-CNRC, Canada; Sigma Aldrich, United States	14277-97-5	HILIC	4.57	C15H21NO6	311.137	312.144	329.171	334.126			C15H19NO5	294.134	C14H19NO4	266.139	310.13			C14H21O4N	266.14				ASP		x										20	mg/kg			Chondria armata; Nitzschia navis-varingica; Pseudo-nitzschia australis; P. calliantha; P. cuspidata; P. delicatissima; P. fraudulenta; P. galaxiae; P. multiseries; P. multistriata; P. pseudodelicatissima; P. pungens; P. seriata; P. turgidula			The EFSA Journal (2009) 1181, 1-61	Oceans and Humans Health, Elsevier (2008), pp. 219–237	J. Chromatogr., 938 (2001), pp. 167–174
35	DA	epidomoic acid	epi-DA; domoic acid C5’-diastereomer	NO		133005-86-4	HILIC		C15H21NO6	311.137	312.144	329.171	334.126			C15H19NO5	294.134	C14H19NO4	266.139	310.13								ASP		x										20	mg/kg						The EFSA Journal (2009) 1181, 1-61	Anal Bioanal Chem (2005) 381: 1540–1545
36	DA	isodomoic acid A	iso-DA A	NO		101899-44-9	HILIC		C15H21NO6	311.137	312.144	329.171	334.126			C15H19NO5	294.134	C14H19NO4	266.139	310.13								ASP												20	mg/kg			Chondria armata; Nitzschia navis-varingica; Pseudo-nitzschia seriata			The EFSA Journal (2009) 1181, 1-61	Harmful Algae 10 (2011) 689–696	Tetrahedron 61 (2005) 5713–5724
37	DA	isodomoic acid B	iso-DA B	NO		101977-25-7	HILIC		C15H21NO6	311.137	312.144	329.171	334.126			C15H19NO5	294.134	C14H19NO4	266.139	310.13								ASP												20	mg/kg			Chondria armata; Nitzschia navis-varingica; Pseudo-nitzschia seriata			The EFSA Journal (2009) 1181, 1-61	Harmful Algae 10 (2011) 689–696	Tetrahedron 61 (2005) 5713–5724
38	DA	isodomoic acid C	iso-DA C	NO		101899-45-0	HILIC		C15H21NO6	311.137	312.144	329.171	334.126			C15H19NO5	294.134	C14H19NO4	266.139	310.13								ASP												20	mg/kg			Chondria armata; Pseudo-nitzschia australis			The EFSA Journal (2009) 1181, 1-61	Harmful Algae 10 (2011) 689–696	Tetrahedron 61 (2005) 5713–5724
39	DA	isodomoic acid D	iso-DA D	NO		101977-26-8	HILIC		C15H21NO6	311.137	312.144	329.171	334.126			C15H19NO5	294.134	C14H19NO4	266.139	310.13								ASP												20	mg/kg			Chondria armata			The EFSA Journal (2009) 1181, 1-61	Tetrahedron 61 (2005) 5713–5724	Anal Bioanal Chem (2005) 381: 1540–1545
40	DA	isodomoic acid E	iso-DA E	NO		133005-85-3	HILIC		C15H21NO6	311.137	312.144	329.171	334.126			C15H19NO5	294.134	C14H19NO4	266.139	310.13								ASP												20	mg/kg			Chondria armata			The EFSA Journal (2009) 1181, 1-61	Toxicon, 35 (1997), p. 205
41	DA	isodomoic acid F	iso-DA F	NO		133005-87-5	HILIC		C15H21NO6	311.137	312.144	329.171	334.126			C15H19NO5	294.134	C14H19NO4	266.139	310.13								ASP												20	mg/kg			Chondria armata			The EFSA Journal (2009) 1181, 1-61	Toxicon, 35 (1997), p. 205
42	DA	isodomoic acid G	iso-DA G	NO		188346-81-8	HILIC		C15H21NO6	311.137	312.144	329.171	334.126			C15H19NO5	294.134	C14H19NO4	266.139	310.13								ASP												20	mg/kg			Chondria armata			The EFSA Journal (2009) 1181, 1-61	Toxicon, 35 (1997), p. 205
43	DA	isodomoic acid H	iso-DA H	NO		188346-82-9	HILIC		C15H21NO6	311.137	312.144	329.171	334.126			C15H19NO5	294.134	C14H19NO4	266.139	310.13								ASP												20	mg/kg			Chondria armata			The EFSA Journal (2009) 1181, 1-61	Toxicon, 35 (1997), p. 205
44	DA	7'-methyl-isodomoic acid A		NO			HILIC		C15H23NO4	281.163	282.17	299.197	304.152															ASP																Chondria armata			Scientific ReporTS | (2018) 8:356
45	DA	7'-methyl-isodomoic acid B		NO			HILIC		C15H23NO4	281.163	282.17	299.197	304.152															ASP																Chondria armata			Scientific ReporTS | (2018) 8:356
46	DA	7'-hydroxymethyl-isodomoic acid A		NO			HILIC		C15H23NO5	297.158	298.165	315.191	320.147															ASP																Chondria armata			Scientific ReporTS | (2018) 8:356
47	DA	7'-hydroxymethyl-isodomoic acid B		NO			HILIC		C15H23NO5	297.158	298.165	315.191	320.147															ASP																Chondria armata			Scientific ReporTS | (2018) 8:356
48	DA	N-geranyl-L-glutamic acid		NO			HILIC		C15H25NO4	283.178	284.186	301.212	306.168															ASP																Chondria armata			Scientific ReporTS | (2018) 8:356
49	DA	N-geranyl-(3)R-hydroxy-L-glutamic acid		NO			HILIC		C15H25NO5	299.173	300.181	317.207	322.162															ASP																Chondria armata			Scientific ReporTS | (2018) 8:356
50	TTX	tetrodotoxin	TTX; araregai toxin; maculotoxin; spheroidine; tarichatoxin; tectin	YES	Cifga, Spain; Enzo Lifesciences, United States, Latoxan, France	4368-28-9	HILIC	9.47	C11H17N3O8	319.102	320.109	337.135	342.091			C11H15N3O7	302.098	C11H13N3O6	284.088																						44 µg/kg			A. nigropunctatus; A. hispidus; A. manilensis; C. patoca
51	TTX	4-epitetrodotoxin	4-epiTTX	NO		98242-82-1	HILIC		C11H17N3O8	319.102	320.109	337.135	342.091			C11H15N3O7	302.098	C11H13N3O6	284.088																									A. nigropunctatus; A. hispidus; A. manilensis; C. patoca
52	TTX	6-epitetrodotoxin	6-epiTTX	NO		112318-40-8	HILIC		C11H17N3O8	319.102	320.109	337.135	342.091			C11H15N3O7	302.098	C11H13N3O6	284.088
53	TTX	8-epitetrodotoxin	8-epiTTX	NO		2368944-52-7	HILIC		C11H17N3O8	319.102	320.109	337.135	342.091																																		Journal of Natural Products (2019), 82(6), 1656-1663
54	TTX	4-deoxytetrodotoxin	4-deoxyTTX	NO		7724-41-6	HILIC		C11H17N3O7	303.107	304.114	321.14	326.096			C11H15N3O6	286.103	C11H13N3O5	268.093
55	TTX	5-deoxytetrodotoxin	5-deoxyTTX	NO		237432-16-5	HILIC		C11H17N3O7	303.107	304.114	321.14	326.096			C11H15N3O6	286.103	C11H13N3O5	268.093
56	TTX	6-deoxytetrodotoxin	6-DeoxyTTX; 6-Dehydroxytetrodotoxin; 6-DehydroxyTTX	NO		1432587-11-5	HILIC		C11H17N3O7	303.107	304.114	321.14	326.096			C11H15N3O6	286.103	C11H13N3O5	268.093																												Journal of Natural Products, Volume77, Issue4, Pages1000-1004
57	TTX	8-deoxytetrodotoxin	8-deoxyTTX	NO		1895087-58-7	HILIC		C11H17N3O7	303.107	304.114	321.14	326.096
58	TTX	11-deoxytetrodotoxin	11-deoxyTTX	NO		112174-24-0	HILIC		C11H17N3O7	303.107	304.114	321.14	326.096			C11H15N3O6	286.103	C11H13N3O5	268.093																									A. nigropunctatus; A. hispidus; A. manilensis; C. patoca
59	TTX	5,11-dideoxytetrodotoxin	5,11-dideoxyTTX	NO		253674-36-1	HILIC		C11H17N3O6	287.112	288.119	305.146	310.101			C11H15N3O5	270.108	C11H13N3O4	252.098
60	TTX	4-epi-5,11-dideoxytetrodotoxin	4-epi-5,11-dideoxyTTX	NO		253674-54-3	HILIC		C11H17N3O6	287.112	288.119	305.146	310.101			C11H15N3O5	270.108	C11H11N3O4	250.082
61	TTX	8-epi-5,11-dideoxytetrodotoxin	8-epi-5,11-dideoxyTTX	NO			HILIC		C11H17N3O6	287.112	288.119	305.146	310.101																																		J. Nat. Prod. 2020, 83, 9, 2706–2717
62	TTX	6,11-dideoxytetrodotoxin	6,11-dideoxyTTX	NO		1000415-63-3	HILIC		C11H17N3O6	287.112	288.119	305.146	310.101			C11H15N3O5	270.108	C11H13N3O4	252.098																												Toxins 2014, 6(2), 693-755; doi:10.3390/toxins6020693
63	TTX	5,6,11-trideoxytetrodotoxin	5,6,11-trideoxyTTX; TDT	NO		172228-91-0	HILIC		C11H17N3O5	271.117	272.124	289.151	294.106			C11H15N3O4	254.114	C11H13N3O3	236.103																									A. nigropunctatus; A. hispidus; A. manilensis; C. patoca
64	TTX	4-epi-5,6,11-trideoxytetrodotoxin	4-epi-5,6,11-trideoxyTTX	NO		172339-07-0	HILIC		C11H17N3O5	271.117	272.124	289.151	294.106			C11H15N3O4	254.114	C11H13N3O3	236.103																												Toxins 2014, 6(2), 693-755; doi:10.3390/toxins6020693
65	TTX	8-epi-5,6,11-trideoxytetrodotoxin	8-epi-5,6,11-trideoxyTTX	NO		915090-81-2	HILIC		C11H17N3O5	271.117	272.124	289.151	294.106			C11H15N3O4	254.114	C11H15N3O3	238.119																												Toxins 2014, 6(2), 693-755; doi:10.3390/toxins6020693
66	TTX	4,9,11-trideoxy-4,9-epoxy-tetrodotoxin	4,9,11-trideoxy-4,9-epoxy-TTX	NO		113507-22-5	HILIC		C11H15N3O6	285.096	286.103	303.13	308.085			C11H13N3O5	268.093	C11H11N3O4	250.082																												Zhongguo Shuichan Kexue, Volume14, Issue5, Pages801-806
67	TTX	1-hydroxy-8-epitetrodotoxin	1-hydroxy-8-epiTTX	NO			HILIC		C11H17N3O9	335.096	336.104	353.13	358.086																																		J. Nat. Prod. 2020, 83, 9, 2706–2717
68	TTX	1-hydroxy-5,11-dideoxytetrodotoxin	1-hydroxy-5,11-dideoxyTTX	NO		146689-16-9	HILIC		C11H17N3O7	303.107	304.114	321.14	326.096			C11H15N3O6	286.103	C11H13N3O5	268.093
69	TTX	1-hydroxy-8-epi-5,11-dideoxytetrodotoxin	1-hydroxy-8-epi-5,11-dideoxyTTX	NO			HILIC		C11H17N3O7	303.107	304.114	321.14	326.096																																		J. Nat. Prod. 2020, 83, 9, 2706–2717
70	TTX	1-hydroxy-8-epi-5,6,11-trideoxytetrodotoxin	1-hydroxy-8-epi-5,6,11-trideoxyTTX	NO		1414347-85-5	HILIC		C11H17N3O6	287.112	288.119	305.146	310.101			C11H15N3O5	270.108	C11H13N3O4	252.098																												Toxins 2014, 6(2), 693-755; doi:10.3390/toxins6020693
71	TTX	1-hydroxy-4,4a-anhydro-8-epi-5,6,11-trideoxytetrodotoxin	1-hydroxy-4,4a-anhydro-8-epi-5,6,11-trideoxyTTX	NO		1414347-86-6	HILIC		C11H15N3O5	269.101	270.108	287.135	292.09			C11H13N3O4	252.098	C11H11N3O3	234.087																												Toxins 2014, 6(2), 693-755; doi:10.3390/toxins6020693
72	TTX	4,9-anhydro tetrodotoxin	4,9-anhydroTTX	YES	Cifga, Spain; Tocris Bioscience, United states; Toronto Research, Canada	13072-89-4	HILIC	7.52	C11H15N3O7	301.091	302.098	319.125	324.08			C11H13N3O6	284.088	C11H11N3O5	266.077																									A. nigropunctatus; A. hispidus; A. manilensis; C. patoca
73	TTX	4,9-anhydro-6-epitetrodotoxin	4,9-anhydro-6-epiTTX	NO		113565-40-5	HILIC		C11H15N3O7	301.091	302.098	319.125	324.08			C11H13N3O6	284.088	C11H11N3O5	266.077
74	TTX	4,9-anhydro-5,6,11-trideoxytetrodotoxin	4,9-anhydro-5,6,11-trideoxyTTX	NO		915091-05-3	HILIC		C11H15N3O4	253.106	254.114	271.14	276.095			C11H13N3O3	236.103	C11H11N3O2	218.092
75	TTX	4,4a-anhydro-5,6,11-trideoxytetrodotoxin	4,4a-anhydro-5,6,11-trideoxyTTX	NO		1414347-87-7	HILIC		C11H15N3O4	253.106	254.114	271.14	276.095			C11H13N3O3	236.103	C11H11N3O2	218.092																									A. nigropunctatus; A. hispidus; A. manilensis; C. patoca			Toxins 2014, 6(2), 693-755; doi:10.3390/toxins6020693
76	TTX	4,9-anhydro-8-epi-5,6,11-trideoxytetrodotoxin	4,9-anhydro-8-epi-5,6,11-trideoxyTTX	NO		1414347-84-4	HILIC		C11H15N3O4	253.106	254.114	271.14	276.095			C11H13N3O3	236.103	C11H11N3O2	218.092																												Toxins 2014, 6(2), 693-755; doi:10.3390/toxins6020693
77	TTX	4,9-anhydro-10-hemiketal-5-deoxytetrodotoxin	4,9-Anhydro-10-hemiketal-5-deoxyTTX	NO		1656245-20-3	HILIC		C11H15N3O6	285.096	286.103	303.13	308.085			C11H13N3O5	268.093	C11H11N3O4	250.082
78	TTX	4,9 anhydro-11-oxotetrodotoxin	4,9 anhydro-11-oxoTTX	NO			HILIC		C11H17N3O8	319.102	320.109	337.135	342.091																															A. nigropunctatus; A. hispidus; A. manilensis; C. patoca			Mar. Drugs 2018, 16(7), 224
79	TTX	11-nortetrodotoxin-6(R)-ol	11-norTTX-6(R)-ol	NO		81520-41-4	HILIC		C10H15N3O7	289.091	290.098	307.125	312.08			C10H13N3O6	272.088	C10H11N3O5	254.077
80	TTX	11-nortetrodotoxin-6(S)-ol	11-norTTX-6(S)-ol	NO		156336-07-1	HILIC		C10H15N3O7	289.091	290.098	307.125	312.08			C10H13N3O6	272.088	C10H11N3O5	254.077
81	TTX	11-nortetrodotoxin-6,6-diol	11-norTTX-6,6-diol	NO		81474-40-0	HILIC		C10H15N3O8	305.086	306.093	323.12	328.075			C10H13N3O7	288.083	C10H11N3O6	270.072
82	TTX	11-oxotetrodotoxin	11-oxoTTX	NO		123665-88-3	HILIC		C11H17N3O9	335.096	336.104	353.13	358.086			C11H15N3O8	318.093	C11H13N3O7	300.083																									A. nigropunctatus; A. hispidus; A. manilensis; C. patoca
83	TTX	methyltetrodotoxin	methylTTX	NO		7724-39-2	HILIC		C12H19N3O8	333.117	334.124	351.151	356.106																															Canthigaster figuereidoi			Chemosphere 242 (2020) 125211
84	TTX	tetrodotoxinacetate	TTX acetate	NO			HILIC		C13H19N3O9	361.112	362.119	379.146	384.101																															Canthigaster figuereidoi			Chemosphere 242 (2020) 125211
85	TTX	hydroxypropyltetrodotoxin	hydroxypropyl-TTX	NO			HILIC		C14H23N3O9	377.143	378.151	395.177	400.133																															Canthigaster figuereidoi			Chemosphere 242 (2020) 125211
86	TTX	glyceroltetrodotoxin	glycerol-TTX	NO			HILIC		C14H23N3O10	393.138	394.146	411.172	416.128																															Canthigaster figuereidoi			Chemosphere 242 (2020) 125211
87	TTX	4-cystetrodotoxin	4-cysTTX; 4-cystetrodotoxin; 4-CysteineTTX; 4-S-Cysteinyltetrodotoxin	NO		853013-71-5	HILIC		C14H22N4O9S	422.111	423.118	440.145	445.1			C14H20N4O8S	405.107	C14H18N4O7S	387.097																												Toxins 2014, 6(2), 693-755; doi:10.3390/toxins6020693
88	TTX	tetrodotoxin-8-O-hemisuccinate	TTX-8-O-hemisuccinate; 8-Succinyltetrodotoxin	NO		236749-99-8	HILIC		C15H19N3O10	401.107	402.114	419.141	424.096			C15H17N3O9	384.104	C15H15N3O8	366.093																												Toxins 2014, 6(2), 693-755; doi:10.3390/toxins6020693
89	TTX	tetrodotoxin-11-carboxylic acid	TTX-11-carboxylic acid	NO		156336-08-2	HILIC		C11H15N3O9	333.081	334.088	351.115	356.07			C11H13N3O8	316.078	C11H11N3O7	298.067																												Toxins 2014, 6(2), 693-755; doi:10.3390/toxins6020693
90	TTX	chiriquitoxin	CHTX	NO		61132-15-8	HILIC		C13H20N4O10	392.118	393.125	410.152	415.107			C13H18N4O9	375.115	C13H16N4O8	357.104
91	CYN	cylindrospermopsin	CYN	YES	Eurofins Abraxis, United states; Enzo Lifesciences, United States; MARBIONC, United States; NRC-CNRC, Canada; Sigma Aldrich, United States	143545-90-8	HILIC	3.68	C15H21N5O7S	415.116	416.123	433.15	438.105			C15H21N5O4	336.167	C10H15N3O4S	274.086	414.109			C15H21N5O7S	414.109																				Cylindrospermopsis raciborskii
92	CYN	7-epicylindrospermopsin		YES	Eurofins Abraxis, United states	265652-18-4	HILIC		C15H21N5O7S	415.116	416.123	433.15	438.105																															Cylindrospermopsis raciborskii			Harmful Algae 37 (2014) 203–206
93	CYN	7-deoxy-cylindrospermopsin		YES	Eurofins Abraxis, United states	221554-69-4	HILIC		C15H21N5O6S	399.121	400.129	417.155	422.11																															Cylindrospermopsis raciborskii			Harmful Algae 37 (2014) 203–206
94	CYN	7-deoxy-desulfo-cylindrospermopsin		NO			HILIC		C15H22N5O3	320.172	321.18	338.206	343.161																															Cylindrospermopsis raciborskii			Harmful Algae 37 (2014) 203–206
95	CYN	7-deoxy-desulfo-12-acetylcylindrospermopsin		NO			HILIC		C17H24N5O4	362.183	363.19	380.217	385.172																															Cylindrospermopsis raciborskii			Harmful Algae 37 (2014) 203–206
96	CYN	unknown TPCYN_UV_327		NO			HILIC		C15H26N4O4	326.195	327.203	344.229	349.185			C14H18N4O2	275.15	C10H18O3	187.133																									degradation product			Chemosphere 229 (2019) 538 _x0001_ e548
97	CYN	unknown TPCYN_UV_215		NO			HILIC		C12H22O3	214.157	215.164	232.191	237.146			C12H20O2	197.154	C11H20O2	185.154																									degradation product			Chemosphere 229 (2019) 538 _x0001_ e548
98	CYN	unknown TPCYN_UV_288		NO			HILIC		C10H13N3O5S	287.058	288.065	305.091	310.047			C7H7N3O4S	230.023	C7H6N2O4S	215.012																									degradation product			Chemosphere 229 (2019) 538 _x0001_ e548
99	CYN	unknown TPCYN_UV_274		NO			HILIC		C10H15N3O4S	273.078	274.086	291.112	296.068			C10H15N3O	194.129	C10H13N3	176.118																									degradation product			Chemosphere 229 (2019) 538 _x0001_ e548
100	STX	saxitoxin	STX	YES	NRC-CNRC, Canada; Toronto Research Chemicals, Canada	35523-89-8	HILIC	15.34	C10H17N7O4	299.134	300.141	317.168	322.123			C10H15N7O3	282.131	C9H9N5O	204.088	-								PSP			x									800	µg STX-eq/kg	1	STX eq.*	Alexandrium andersoni; A. catenella; A. circinalis; A. excavatum; A. fundyense; A. lusitanicum; A. minutum; A. monilatum; A. ostenfeldii; A. peruvianum; A. tamarense; Anabaena lemmermannii; Aphanizomenon flos-aquae; Aph. gracile; Aph. issatschenkoi; Cylindrospermopsis raciborskii; Gymnodinium catenatum; Planktothrix sp.; Pyrodinium bahamense			*The EFSA Journal (2009) 1019, 1-76	SOP A0983 v5	Mar. Drugs 2010, 8, 2185-2211
101	STX	neosaxitoxin	NEO	YES	Cifga, Spain; NRC-CNRC, Canada	64296-20-4	HILIC	15.16	C10H17N7O5	315.129	316.136	333.163	338.118			C10H15N7O4	298.126	C9H9N5O2	220.083	-								PSP			x									800	µg STX-eq/kg	1	STX eq.*	Alexandrium andersoni; A. catenella; A. excavatum; A. fundyense; A. lusitanicum; A. minutum; A. monilatum; A. ostenfeldii; A. peruvianum; A. tamarense; Aphanizomenon flos-aquae; Aph. gracile; Aph. Issatschenkoi; Cylindrospermopsis raciborskii; Gymnodinium catenatum; Pyrodinium bahamense			*The EFSA Journal (2009) 1019, 1-76	SOP A0983 v5	Mar. Drugs 2010, 8, 2185-2211
102	STX	gonyautoxin 1	GTX1	YES	NRC-CNRC, Canada; Toronto Research Chemicals, Canada	60748-39-2	HILIC	8.37	C10H17N7O9S	411.081	412.088	429.115	434.07	C10H17N7O6	332.131	C10H15N7O5	314.121	C7H6N2O5	199.035	410.074			C9H16O8N6S	367.068	C9H14O7N6S	349.057		PSP			x									800	µg STX-eq/kg	1	STX eq.*	Alexandrium catenella; A. excavatum; A. fundyense; A. lusitanicum; A. minutum; A. monilatum; A. ostenfeldii; A. peruvianum; A. tamarense; Aphanizomenon flos-aquae; Gymnodinium catenatum; Pyrodinium bahamense			*The EFSA Journal (2009) 1019, 1-76	SOP A0983 v5	Mar. Drugs 2010, 8, 2185-2211
103	STX	gonyautoxin 2	GTX2	YES	NRC-CNRC, Canada; Toronto Research Chemicals, Canada	60508-89-6	HILIC	8.23	C10H17N7O8S	395.086	396.093	413.12	418.075	C10H17N7O5	316.136	C10H17N7O5	316.136	C10H15N7O4	298.126	394.079			C9H16O7N6S	351.073	C9H14N6O6S	333.062		PSP			x									800	µg STX-eq/kg	0.4	STX eq.*	Alexandrium catenella; A. circinalis; A. excavatum; A. fundyense; A. lusitanicum; A. minutum; A. monilatum; A. ostenfeldii; A. peruvianum; A. tamarense; Cylindrospermopsis raciborskii; Gymnodinium catenatum; Pyrodinium bahamense			*The EFSA Journal (2009) 1019, 1-76	SOP A0983 v5	Mar. Drugs 2010, 8, 2185-2211
104	STX	gonyautoxin 3	GTX3	YES	NRC-CNRC, Canada; Toronto Research Chemicals, Canada	60537-65-7	HILIC	8.91	C10H17N7O8S	395.086	396.093	413.12	418.075			C10H17N7O5	316.136	C10H15N7O4	298.126	394.079			C9H16O7N6S	351.073	C9H14N6O6S	333.062		PSP			x									800	µg STX-eq/kg	0.6	STX eq.*	Alexandrium catenella; A. circinalis; A. excavatum; A. fundyense; A. lusitanicum; A. minutum; A. monilatum; A. ostenfeldii; A. peruvianum; A. tamarense; Aphanizomenon flos-aquae; Cylindrospermopsis raciborskii; Gymnodinium catenatum; Pyrodinium bahamense			*The EFSA Journal (2009) 1019, 1-76	SOP A0983 v5	Mar. Drugs 2010, 8, 2185-2211
105	STX	gonyautoxin 4	GTX4	YES	NRC-CNRC, Canada; Toronto Research Chemicals, Canada	64296-26-0	HILIC	8.94	C10H17N7O9S	411.081	412.088	429.115	434.07			C10H15N7O5	314.121	C7H6N2O5	199.035	410.074			C9H16O8N6S	367.068	C9H14O7N6S	349.057		PSP			x									800	µg STX-eq/kg	0.7	STX eq.*	Alexandrium catenella; A. excavatum; A. fundyense; A. lusitanicum; A. minutum; A. monilatum; A. ostenfeldii; A. peruvianum; A. tamarense; Aphanizomenon flos-aquae; Gymnodinium catenatum; Pyrodinium bahamense			*The EFSA Journal (2009) 1019, 1-76	SOP A0983 v5	Mar. Drugs 2010, 8, 2185-2211
106	STX	gonyautoxin 5	GTX5; B1	YES	Cifga, Spain; NRC-CNRC, Canada; Toronto Research Chemicals, Canada	64296-25-9	HILIC	10.06	C10H17N7O7S	379.091	380.098	397.125	402.08	C10H17N7O4	300.141	C10H17N7O4	300.141	C10H15N7O3	282.131	378.084			C10H15N7O6S	360.073	CO4HNS	121.955		PSP			x									800	µg STX-eq/kg	0.1	STX eq.*	Alexandrium catenella; A. circinalis; A. excavatum; A. fundyense; A. lusitanicum; A. minutum; A. monilatum; A. ostenfeldii; A. peruvianum; A. tamarense; Aphanizomenon flos-aquae; Aph. gracile; Aph. Issatschenkoi; Gymnodinium catenatum; Pyrodinium bahamense			*The EFSA Journal (2009) 1019, 1-76	SOP A0983 v5	Mar. Drugs 2010, 8, 2185-2211
107	STX	gonyautoxin 6	GTX6; B2	YES	Cifga, Spain; NRC-CNRC, Canada; Toronto Research Chemicals, Canada	82810-44-4	HILIC		C10H17N7O8S	395.086	396.093	413.12	418.075			C10H17N7O5	316.136	C10H15N7O4	298.126	394.079								PSP			x									800	µg STX-eq/kg	0.1	STX eq.*	Alexandrium catenella; A. excavatum; A. fundyense; A. lusitanicum; A. minutum; A. monilatum; A. ostenfeldii; A. peruvianum; A. tamarense; Aphanizomenon flos-aquae; Cylindrospermopsis raciborskii; Gymnodinium catenatum; Pyrodinium bahamense			*The EFSA Journal (2009) 1019, 1-76	J. Nat. Prod. 2008, 71, 1518–1523	Mar. Drugs 2010, 8, 2185-2211
108	STX	N-sulfocarbamoyl gonyautoxin 1	C3; PX3	NO		89614-45-9	HILIC		C10H17N7O12S2	491.038	492.045	509.071	514.027			C10H17N7O6	332.131	C10H15N7O5	314.121	490.03								PSP																Alexandrium catenella; A. excavatum; A. fundyense; A. lusitanicum; A. minutum; A. monilatum; A. ostenfeldii; A. peruvianum; A. tamarense; Gymnodinium catenatum; Pyrodinium bahamense			The EFSA Journal (2009) 1019, 1-76	J. Nat. Prod. 2008, 71, 1518–1523	Mar. Drugs 2010, 8, 2185-2211
109	STX	N-sulfocarbamoyl gonyautoxin 2	C1; PX1; epi-GTX8	YES	Cifga, Spain; NRC-CNRC, Canada; Toronto Research Chemicals, Canada	80173-30-4	HILIC	6.25	C10H17N7O11S2	475.043	476.05	493.077	498.032	C10H17N7O8S	396.093	C10H17N7O5	316.136	C10H15N7O4	298.126	474.035			C10H17N7O8S	394.079	CO4HNS	121.955		PSP																Alexandrium catenella; A. circinalis; A. excavatum; A. fundyense; A. lusitanicum; A. minutum; A. monilatum; A. ostenfeldii; A. peruvianum; A. tamarense; Cylindrospermopsis raciborskii; Gymnodinium catenatum; Pyrodinium bahamense			The EFSA Journal (2009) 1019, 1-76	J. Nat. Prod. 2008, 71, 1518–1523	Mar. Drugs 2010, 8, 2185-2211
110	STX	N-sulfocarbamoyl gonyautoxin 3	C2; PX2; GTX8	YES	Cifga, Spain; NRC-CNRC, Canada; Toronto Research Chemicals, Canada	80226-62-6	HILIC	6.87	C10H17N7O11S2	475.043	476.05	493.077	498.032	C10H17N7O8S	396.093	C10H17N7O5	316.136	C10H15N7O4	298.126	474.035			CO4HNS	121.955				PSP			x									800	µg STX-eq/kg	0.1	STX eq.*	Alexandrium catenella; A. circinalis; A. excavatum; A. fundyense; A. lusitanicum; A. minutum; A. monilatum; A. ostenfeldii; A. peruvianum; A. tamarense; Cylindrospermopsis raciborskii; Gymnodinium catenatum; Pyrodinium bahamense			*The EFSA Journal (2009) 1019, 1-76	J. Nat. Prod. 2008, 71, 1518–1523	Mar. Drugs 2010, 8, 2185-2211
111	STX	N-sulfocarbamoyl gonyautoxin 4	C4; PX4	NO		89674-98-6	HILIC		C10H17N7O12S2	491.038	492.045	509.071	514.027			C10H17N7O6	332.131	C10H15N7O5	314.121	490.03								PSP			x									800	µg STX-eq/kg	0.1	STX eq.*	Alexandrium catenella; A. excavatum; A. fundyense; A. lusitanicum; A. minutum; A. monilatum; A. ostenfeldii; A. peruvianum; A. tamarense; Gymnodinium catenatum; Pyrodinium bahamense			*The EFSA Journal (2009) 1019, 1-76	J. Nat. Prod. 2008, 71, 1518–1523	Mar. Drugs 2010, 8, 2185-2211
112	STX	decarbamoylsaxitoxin	dcSTX	YES	Cifga, Spain; NRC-CNRC, Canada; Toronto Research Chemicals, Canada	58911-04-9	HILIC	15.34	C9H16N6O3	256.128	257.136	274.162	279.118			C9H14N6O2	239.125	C5H7N3O	126.066	-								PSP			x									800	µg STX-eq/kg	1	STX eq.*	Alexandrium catenella; A. circinalis; A. excavatum; A. fundyense; A. lusitanicum; A. minutum; A. monilatum; A. ostenfeldii; A. peruvianum; A. tamarense; Aphanizomenon flos-aquae; Aph. gracile; Aph. issatschenkoi; Cylindrospermopsis raciborskii; Gymnodinium catenatum; Lyngbya wollei; Pyrodinium bahamense			*The EFSA Journal (2009) 1019, 1-76	SOP A0983 v5	Mar. Drugs 2010, 8, 2185-2211
113	STX	decarbamoyl-β-saxitoxinol		NO		951172-34-2	HILIC		C9H16N6O2	240.133	241.141	258.167	263.123															PSP
114	STX	decarbamoylneosaxitoxin	dcNEO; GTX7	YES	Cifga, Spain; NRC-CNRC, Canada	68683-58-9	HILIC	15.34	C9H16N6O4	272.123	273.131	290.157	295.113			C9H14N6O3	255.12	C7H9N5O	180.088	-								PSP			x									800	µg STX-eq/kg	0.4	STX eq.*	Alexandrium catenella; A. excavatum; A. fundyense; A. lusitanicum; A. minutum; A. monilatum; A. ostenfeldii; A. peruvianum; A. tamarense; Cylindrospermopsis raciborskii; Gymnodinium catenatum; Pyrodinium bahamense			*The EFSA Journal (2009) 1019, 1-76	SOP A0983 v5	Mar. Drugs 2010, 8, 2185-2211
115	STX	decarbamoylgonyautoxin 1	dcGTX1	NO		122075-86-9	HILIC		C9H16N6O8S	368.075	369.082	386.109	391.064			C9H16N6O5	289.125	C9H14N6O4	271.115	367.068								PSP																Alexandrium catenella; A. excavatum; A. fundyense; A. lusitanicum; A. minutum; A. monilatum; A. ostenfeldii; A. peruvianum; A. tamarense; Gymnodinium catenatum; Pyrodinium bahamense			The EFSA Journal (2009) 1019, 1-76	J. Nat. Prod. 2008, 71, 1518–1523	Mar. Drugs 2010, 8, 2185-2211
116	STX	decarbamoylgonyautoxin 2	dcGTX2	YES	Cifga, Spain; NRC-CNRC, Canada	86996-87-4	HILIC	8.61	C9H16N6O7S	352.08	353.087	370.114	375.069	C9H16N6O4	273.131	C9H16N6O4	273.131	C9H14N6O3	255.12	351.073			C9H16O7N6S	351.073	C9H14N6O6S	333.062		PSP																Alexandrium catenella; A. circinalis; A. excavatum; A. fundyense; A. lusitanicum; A. minutum; A. monilatum; A. ostenfeldii; A. peruvianum; A. tamarense; Gymnodinium catenatum; Lyngbya wollei; Pyrodinium bahamense			The EFSA Journal (2009) 1019, 1-76	SOP A0983 v5	Mar. Drugs 2010, 8, 2185-2211
117	STX	decarbamoylgonyautoxin 3	dcGTX3	YES	Cifga, Spain; NRC-CNRC, Canada	87038-53-7	HILIC	9.26	C9H16N6O7S	352.08	353.087	370.114	375.069			C9H16N6O4	273.131	C9H14N6O3	255.12	351.073			C9H16O7N6S	351.073	C9H14N6O6S	333.062		PSP																Alexandrium catenella; A. circinalis; A. excavatum; A. fundyense; A. lusitanicum; A. minutum; A. monilatum; A. ostenfeldii; A. peruvianum; A. tamarense; Gymnodinium catenatum; Lyngbya wollei; Pyrodinium bahamense			The EFSA Journal (2009) 1019, 1-76	SOP A0983 v5	Mar. Drugs 2010, 8, 2185-2211
118	STX	decarbamoylgonyautoxin 4	dcGTX4	NO		122169-51-1	HILIC		C9H16N6O8S	368.075	369.082	386.109	391.064			C9H16N6O5	289.125	C9H14N6O4	271.115	367.068								PSP																Alexandrium catenella; A. excavatum; A. fundyense; A. lusitanicum; A. minutum; A. monilatum; A. ostenfeldii; A. peruvianum; A. tamarense; Gymnodinium catenatum; Pyrodinium bahamense			The EFSA Journal (2009) 1019, 1-76	J. Nat. Prod. 2008, 71, 1518–1523	Mar. Drugs 2010, 8, 2185-2211
119	STX	11α-hydroxy-N21-sulfocarbamoylsaxitoxin	M1α	NO		1055346-90-1	HILIC		C10H17N7O8S	395.086	396.093	413.12	418.075			C10H17N7O5	316.136	C10H15N7O4	298.126	394.079								PSP																metabolites formed in shellfish			The EFSA Journal (2009) 1019, 1-75	J. Nat. Prod. 2008, 71, 1518–1523	Mar. Drugs 2010, 8, 2185-2211
120	STX	11β-hydroxy-N21-sulfocarbamoylsaxitoxin	M1β	NO			HILIC		C10H17N7O8S	395.086	396.093	413.12	418.075			C10H17N7O5	316.136	C10H15N7O4	298.126	394.079								PSP																metabolites formed in shellfish			The EFSA Journal (2009) 1019, 1-76	J. Nat. Prod. 2008, 71, 1518–1523	Mar. Drugs 2010, 8, 2185-2211
121	STX	11α-hydroxysaxitoxin	M2α	NO		99685-70-8	HILIC		C10H17N7O5	315.129	316.136	333.163	338.118			C10H15N7O4	298.126	C9H9N5O2	220.083									PSP			x									800	µg STX-eq/kg	0.3	STX eq.*	metabolites formed in shellfish			*The EFSA Journal (2009) 1019, 1-76	J. Nat. Prod. 2008, 71, 1518–1523	Mar. Drugs 2010, 8, 2185-2211
122	STX	11β-hydroxysaxitoxin	M2β	NO		68107-89-1	HILIC		C10H17N7O5	315.129	316.136	333.163	338.118			C10H15N7O4	298.126	C9H9N5O2	220.083									PSP			x									800	µg STX-eq/kg	0.3	STX eq.*	metabolites formed in shellfish			*The EFSA Journal (2009) 1019, 1-76	J. Nat. Prod. 2008, 71, 1518–1523	Mar. Drugs 2010, 8, 2185-2211
123	STX	11,11-dihydroxy-N21-sulfocarbamoylsaxitoxin	M3	NO		1055346-91-2	HILIC		C10H17N7O9S	411.081	412.088	429.115	434.07			C10H17N7O6	332.131	C10H15N7O5	314.121	410.074								PSP																metabolites formed in shellfish			The EFSA Journal (2009) 1019, 1-76	J. Nat. Prod. 2008, 71, 1518–1523	Mar. Drugs 2010, 8, 2185-2211
124	STX	11,11-dihydroxysaxitoxin	M4	NO		1055346-92-3	HILIC		C10H17N7O6	331.124	332.131	349.158	354.113			C10H15N7O5	314.121	C10H13N7O4	296.11									PSP																metabolites formed in shellfish			The EFSA Journal (2009) 1019, 1-76	J. Nat. Prod. 2008, 71, 1518–1523	Mar. Drugs 2010, 8, 2185-2211
125	STX	M5	M5	NO			HILIC		C10H17N7O8S	395.086	396.093	413.12	418.075			C10H17N7O5	316.136	C9H14N6O2	239.125	394.079								PSP																metabolites formed in shellfish					Mar. Drugs 2010, 8, 2185-2211
126	STX	M6	M6	NO			HILIC		C10H17N7O5	315.129	316.136	333.163	338.118			C9H18N6O4	275.146	C9H14N6O2	239.125									PSP																			Harmful Algae 77 (2018) 108–118
127	STX	M7	M7	NO			HILIC		C10H17N7O9S	411.081	412.088	429.115	434.07			C10H17N7O6	332.131	C10H15N7O5	314.121									PSP																			Harmful Algae 77 (2018) 108–118
128	STX	M8	M8	NO			HILIC		C10H17N7O6	331.124	332.131	349.158	354.113			C10H15N7O5	314.121											PSP																			Harmful Algae 77 (2018) 108–118
129	STX	M9	M9	NO			HILIC		C10H17N7O10S	427.076	428.083	445.11	450.065			C10H17N7O7	348.126	C10H15N7O6	330.116									PSP																			Harmful Algae 77 (2018) 108–118
130	STX	M10	M10	NO			HILIC		C10H17N7O7	347.119	348.126	365.153	370.108			C10H15N7O6	330.116											PSP																			Harmful Algae 77 (2018) 108–118
131	STX	12β-deoxygonyautoxin 2	12β-deoxyGTX2	NO			HILIC		C10H17N7O7S	379.091	380.098	397.125	402.08															PSP																Anabaena circinalis			Toxins 2019, 11, 539
132	STX	12β-deoxygonyautoxin 3	12β-deoxyGTX3	NO			HILIC		C10H17N7O7S	379.091	380.098	397.125	402.08															PSP																Anabaena circinalis			Toxins 2019, 11, 539
133	STX	12-deoxygonyautoxin 4	12-deoxyGTX4	NO			HILIC		C10H17N7O8S	395.086	396.093	413.12	418.075															PSP																Alexandrium minutum			Toxins 2019, 11, 539
134	STX	12β-deoxydecarbamoylsaxitoxin	12β-deoxydecarbamoylSTX	NO			HILIC		C9H16N6O2	240.133	241.141	258.167	263.123															PSP																Alexandrium tamarense			Toxins 2019, 11, 539
135	STX	(-)-decarbamoyloxysaxitoxin	doSTX; deoxydecarbamoylsaxitoxin	NO		1003193-05-2	HILIC		C9H16N6O2	240.133	241.141	258.167	263.123															PSP																Gymnodinium catenatum					Mar. Drugs 2010, 8, 2185-2211
136	STX	(+)-decarbamoyloxysaxitoxin	doSTX; deoxydecarbamoylsaxitoxin	NO		143084-69-9	HILIC		C9H16N6O2	240.133	241.141	258.167	263.123															PSP																Gymnodinium catenatum					Mar. Drugs 2010, 8, 2185-2211
137	STX	decarbamoyloxyneosaxitoxin	doneoSTX; deoxydecarbamoylneosaxitoxin	NO			HILIC		C9H16N6O3	256.128	257.136	274.162	279.118															PSP
138	STX	decarbamoyloxygonyautoxin 1	doGTX1; deoxydecarbamoylgonyautoxin 1	NO			HILIC		C9H16N6O7S	352.08	353.087	370.114	375.069							351.073								PSP																Gymnodinium catenatum					Mar. Drugs 2010, 8, 2185-2211
139	STX	decarbamoyloxygonyautoxin 2	doGTX2	NO			HILIC		C9H16N6O6S	336.085	337.092	354.119	359.074							335.078								PSP																Gymnodinium catenatum					Mar. Drugs 2010, 8, 2185-2211
140	STX	decarbamoyloxygonyautoxin 3	doGTX3	NO			HILIC		C9H16N6O6S	336.085	337.092	354.119	359.074							335.078								PSP
141	STX	decarbamoyloxygonyautoxin 4	doGTX4	NO			HILIC		C9H16N6O7S	352.08	353.087	370.114	375.069							351.073								PSP
142	STX	gymnodinium catenatum toxin 1	GC1; C5	NO		603125-80-0	Reversed phase		C16H20N6O9S	472.101	473.109	490.135	495.09			C16H20N6O6	393.152			471.094								PSP																Gymnodinium catenatum			Food Chemistry 125 (2011) 1160–1165	Harmful Algae 6 (2007) 774–780	Phytochem Rev (2010) 9:525–535
143	STX	gymnodinium catenatum toxin 2	GC2; C6	NO		603125-81-1	Reversed phase		C16H20N6O9S	472.101	473.109	490.135	495.09			C16H20N6O6	393.152			471.094								PSP																Gymnodinium catenatum			Food Chemistry 125 (2011) 1160–1165	Harmful Algae 6 (2007) 774–780	Phytochem Rev (2010) 9:525–536
144	STX	gymnodinium catenatum toxin 3	GC3	NO		603125-82-2	Reversed phase		C16H20N6O5	376.15	377.157	394.183	399.139															PSP																Gymnodinium catenatum			Food Chemistry 125 (2011) 1160–1165	Harmful Algae 6 (2007) 774–780	Phytochem Rev (2010) 9:525–537
145	STX	gymnodinium catenatum toxin 4	GC4	NO		1046770-72-2	Reversed phase		C16H20N6O10S	488.096	489.103	506.13	511.085			C16H20N6O7	409.147			487.089								PSP																Gymnodinium catenatum			Food Chemistry 125 (2011) 1160–1165	Harmful Algae 6 (2007) 774–780	Phytochem Rev (2010) 9:525–538
146	STX	gymnodinium catenatum toxin 5	GC5	NO		1046770-74-4	Reversed phase		C16H20N6O10S	488.096	489.103	506.13	511.085			C16H20N6O7	409.147			487.089								PSP																Gymnodinium catenatum			Food Chemistry 125 (2011) 1160–1165	Harmful Algae 6 (2007) 774–780	Phytochem Rev (2010) 9:525–539
147	STX	gymnodinium catenatum toxin 6	GC6	NO		1046770-76-6	Reversed phase		C16H20N6O6	392.144	393.152	410.178	415.134															PSP																Gymnodinium catenatum			Food Chemistry 125 (2011) 1160–1165	Harmful Algae 6 (2007) 774–780	Phytochem Rev (2010) 9:525–540
148	STX	gymnodinium catenatum toxin 1a	GC1a	NO			Reversed phase		C16H20N6O10S	488.096	489.103	506.13	511.085			C16H20N6O7	409.147			487.089								PSP																Gymnodinium catenatum			Mar. Drugs 2010, 8, 2185-2211		Phytochem Rev (2010) 9:525–541
149	STX	gymnodinium catenatum toxin 2a	GC2a	NO			Reversed phase		C16H20N6O10S	488.096	489.103	506.13	511.085			C16H20N6O7	409.147			487.089								PSP																Gymnodinium catenatum			Mar. Drugs 2010, 8, 2185-2211		Phytochem Rev (2010) 9:525–542
150	STX	gymnodinium catenatum toxin 3a	GC3a	NO			Reversed phase		C16H20N6O6	392.144	393.152	410.178	415.134															PSP																Gymnodinium catenatum			Mar. Drugs 2010, 8, 2185-2211		Phytochem Rev (2010) 9:525–543
151	STX	gymnodinium catenatum toxin 4a	GC4a	NO			Reversed phase		C16H20N6O11S	504.091	505.098	522.125	527.08			C16H20N6O8	425.142			503.084								PSP																Gymnodinium catenatum			Mar. Drugs 2010, 8, 2185-2211		Phytochem Rev (2010) 9:525–544
152	STX	gymnodinium catenatum toxin 5a	GC5a	NO			Reversed phase		C16H20N6O11S	504.091	505.098	522.125	527.08			C16H20N6O8	425.142			503.084								PSP																Gymnodinium catenatum			Mar. Drugs 2010, 8, 2185-2211		Phytochem Rev (2010) 9:525–545
153	STX	gymnodinium catenatum toxin 6a	GC6a	NO			Reversed phase		C16H20N6O7	408.139	409.147	426.173	431.129															PSP																Gymnodinium catenatum			Mar. Drugs 2010, 8, 2185-2211		Phytochem Rev (2010) 9:525–546
154	STX	gymnodinium catenatum toxin 1b	GC1b	NO			Reversed phase		C16H20N6O12S2	552.058	553.065	570.092	575.047			C16H20N6O9S	473.109	C16H20N6O6	393.152	551.051								PSP																Gymnodinium catenatum			Mar. Drugs 2010, 8, 2185-2211		Phytochem Rev (2010) 9:525–547
155	STX	gymnodinium catenatum toxin 2b	GC2b	NO			Reversed phase		C16H20N6O12S2	552.058	553.065	570.092	575.047			C16H20N6O9S	473.109	C16H20N6O6	393.152	551.051								PSP																Gymnodinium catenatum			Mar. Drugs 2010, 8, 2185-2211		Phytochem Rev (2010) 9:525–548
156	STX	gymnodinium catenatum toxin 3b	GC3b	NO			Reversed phase		C16H20N6O8S	456.106	457.114	474.14	479.096			C16H20N6O5	377.157			455.099								PSP																Gymnodinium catenatum			Mar. Drugs 2010, 8, 2185-2211		Phytochem Rev (2010) 9:525–549
157	STX	gymnodinium catenatum toxin 4b	GC4b	NO			Reversed phase		C16H20N6O13S2	568.053	569.06	586.087	591.042			C16H20N6O10S	489.103	C16H20N6O7	409.147	567.046								PSP																Gymnodinium catenatum			Mar. Drugs 2010, 8, 2185-2211		Phytochem Rev (2010) 9:525–550
158	STX	gymnodinium catenatum toxin 5b	GC5b	NO			Reversed phase		C16H20N6O13S2	568.053	569.06	586.087	591.042			C16H20N6O10S	489.103	C16H20N6O7	409.147	567.046								PSP																Gymnodinium catenatum			Mar. Drugs 2010, 8, 2185-2211		Phytochem Rev (2010) 9:525–551
159	STX	gymnodinium catenatum toxin 6b	GC6b	NO			Reversed phase		C16H20N6O9S	472.101	473.109	490.135	495.09			C16H20N6O6	393.152			471.094								PSP																Gymnodinium catenatum			Mar. Drugs 2010, 8, 2185-2211		Phytochem Rev (2010) 9:525–552
160	STX	lyngbya wollei toxin 1	LTX1; LWT1; LWTX1	YES	NRC-CNRC, Canada	200816-95-1	HILIC		C11H18N6O7S	378.096	379.103	396.13	401.085			C11H18N6O4	299.146	C6H7N3O	138.066	377.088								PSP																Lyngbya wollei			Environment International 59 (2013) 303–327	Harmful Algae 16 (2012) 98–107	J. Chromatogr. A 1219 (2012) 93–103
161	STX	lyngbya wollei toxin 2	LTX2; LWT2; LWTX2	NO		200816-97-3	HILIC		C11H18N6O8S	394.091	395.098	412.125	417.08			C11H18N6O5	315.141			393.083								PSP																Lyngbya wollei			Environment International 59 (2013) 303–327	Harmful Algae 16 (2012) 98–108
162	STX	lyngbya wollei toxin 3	LTX3; LWT3; LWTX3	NO		200816-96-2	HILIC		C11H18N6O8S	394.091	395.098	412.125	417.08			C11H18N6O5	315.141			393.083								PSP																Lyngbya wollei			Environment International 59 (2013) 303–327	Harmful Algae 16 (2012) 98–109
163	STX	lyngbya wollei toxin 4	LTX4; LWT4; LWTX4; decarbamoyl-​α-​dihydrosaxitoxin	NO		75352-31-7	HILIC		C9H16N6O2	240.133	241.141	258.167	263.123															PSP																Lyngbya wollei			Environment International 59 (2013) 303–327	Harmful Algae 16 (2012) 98–110
164	STX	lyngbya wollei toxin 5	LTX5; LWT5; LWTX5; acetyldecarbamoylsax​itoxin	NO		133144-32-8	HILIC		C11H18N6O4	298.139	299.146	316.173	321.128			C11H16N6O3	281.136	C10H12N6O3	265.104									PSP																Lyngbya wollei			Environment International 59 (2013) 303–327	Harmful Algae 16 (2012) 98–111	J. Chromatogr. A 1219 (2012) 93–103
165	STX	lyngbya wollei toxin 6	LTX6; LWT6; LWTX6	NO		200816-98-4	HILIC		C11H18N6O3	282.144	283.151	300.178	305.133			C6H7N3O	138.066											PSP																Lyngbya wollei			Environment International 59 (2013) 303–327	Harmful Algae 16 (2012) 98–112	J. Chromatogr. A 1219 (2012) 93–103
166	STX	carbamoyl-N-methylsaxitoxin		NO		209856-64-4	HILIC		C11H19N7O4	313.15	314.157	331.184	336.139															PSP																			Mar. Drugs 2010, 8, 2185-2211
167	STX	carbamoyl-N-hydroxyneosaxitoxin	HydroxyneoSTX	NO		153856-78-1	HILIC		C10H17N7O6	331.124	332.131	349.158	354.113							330.117								PSP
168	APTX	aplysiatoxin	APTX	NO		52659-57-1	Reversed phase		C32H47BrO10	670.235	671.243	688.269	693.224																					x	x									Gracilaria coronopifolia; Lyngbya majuscula; Oscillatoria nigro-viridis; Schizothrix calcicola			J. Nat. Prod., 2010, 73 (4), 784–787	Mar. Drugs 2018, 16, 505
169	APTX	19-bromoaplysiatoxin		NO		66648-18-8	Reversed phase		C32H46Br2O10	748.146	749.153	766.18	771.135																																			Mar. Drugs 2018, 16, 505
170	APTX	neo-debromoaplysiatoxin A		NO		2334247-91-3	Reversed phase		C32H46O10	590.309	591.316	608.343	613.298																																		Organic Letters. Volume 20. Issue 3. Page 578 - 581.	Mar. Drugs 2018, 16, 505
171	APTX	neo-debromoaplysiatoxin B		NO		2334247-94-6	Reversed phase		C27H38O6	458.267	459.274	476.301	481.256																																		Organic Letters. Volume 20. Issue 3. Page 578 - 581.	Mar. Drugs 2018, 16, 505
172	APTX	debromoaplysiatoxin	deBrAPTX	NO		52423-28-6	Reversed phase		C32H48O10	592.325	593.332	610.359	615.314																					x	x									Gracilaria coronopifolia; Lyngbya majuscula; Oscillatoria nigro-viridis; Schizothrix calcicola			J. Nat. Prod., 2010, 73 (4), 784–787	Mar. Drugs 2018, 16, 505
173	APTX	anhydroaplysiatoxin		NO		90359-03-8	Reversed phase		C32H45BrO9	652.225	653.232	670.259	675.214																					x	x									Gracilaria coronopifolia; Lyngbya majuscula; Oscillatoria nigro-viridis; Schizothrix calcicola			J. Nat. Prod., 2010, 73 (4), 784–787	Mar. Drugs 2018, 16, 505
174	APTX	anhydro-19-bromoaplysiatoxin		NO			Reversed phase		C32H44Br2O9	730.135	731.142	748.169	753.124																																			Mar. Drugs 2018, 16, 505
175	APTX	anhydro-19,21-dibromoaplysiatoxin		NO			Reversed phase		C32H43Br3O9	808.046	809.053	826.08	831.035																																			Mar. Drugs 2018, 16, 505
176	APTX	anhydrodebromoaplysiatoxin		NO		63543-22-6	Reversed phase		C32H46O9	574.314	575.321	592.348	597.303																					x	x									Gracilaria coronopifolia; Lyngbya majuscula; Oscillatoria nigro-viridis; Schizothrix calcicola			J. Nat. Prod., 2010, 73 (4), 784–787	Mar. Drugs 2018, 16, 505
177	APTX	3-methoxyaplysiatoxin		NO			Reversed phase		C33H49BrO10	684.251	685.258	702.285	707.24																																			Mar. Drugs 2018, 16, 505
178	APTX	3-methoxydebromoaplysiatoxin		NO			Reversed phase		C32H46O10	590.309	591.316	608.343	613.298																																			Mar. Drugs 2018, 16, 505
179	APTX	oscillatoxin A		NO		66671-95-2	Reversed phase		C31H46O10	578.309	579.316	596.343	601.298																					x										Oscillatoria nigro-viridis; Schizothrix calcicola			J. Nat. Prod., 2010, 73 (4), 784–787	Mar. Drugs 2018, 16, 505
180	APTX	17-bromooscillatoxin A		NO			Reversed phase		C31H45BrO10	656.22	657.227	674.253	679.209																																			Mar. Drugs 2018, 16, 505
181	APTX	17,19-dibromooscillatoxin A		NO			Reversed phase		C31H44Br2O10	734.13	735.137	752.164	757.119																																			Mar. Drugs 2018, 16, 505
182	APTX	anhydrooscillatoxin A		NO			Reversed phase		C31H44O9	560.299	561.306	578.332	583.288																																			Mar. Drugs 2018, 16, 505
183	APTX	oscillatoxin B1		NO		95189-16-5	Reversed phase		C32H46O10	590.309	591.316	608.343	613.298																					x										Oscillatoria nigro-viridis; Schizothrix calcicola			J. Nat. Prod., 2010, 73 (4), 784–787	Mar. Drugs 2018, 16, 505
184	APTX	oscillatoxin B2		NO		90359-06-1	Reversed phase		C32H46O10	590.309	591.316	608.343	613.298																					x										Oscillatoria nigro-viridis; Schizothrix calcicola			J. Nat. Prod., 2010, 73 (4), 784–787	Mar. Drugs 2018, 16, 505
185	APTX	31-noroscillatoxin B		NO			Reversed phase		C31H44O10	576.293	577.301	594.327	599.283																																			Mar. Drugs 2018, 16, 505
186	APTX	oscillatoxin D		NO		95069-53-7	Reversed phase		C31H42O8	542.288	543.295	560.322	565.277																					x										Oscillatoria nigro-viridis; Schizothrix calcicola			J. Nat. Prod., 2010, 73 (4), 784–787	Mar. Drugs 2018, 16, 505
187	APTX	30-methyloscillatoxin D		NO		95069-54-8	Reversed phase		C32H44O8	556.304	557.311	574.337	579.293																																		Tetrahedron Letters, Volume36, Issue19, Pages3373-4	Mar. Drugs 2018, 16, 505
188	APTX	O-benzyloscillatoxin D		NO		165069-69-2	Reversed phase		C38H48O8	632.335	633.342	650.369	655.324																																		Tetrahedron Letters, Volume36, Issue19, Pages3373-4
189	APTX	O-benzyl-30-methyloscillatoxin D		NO		165069-70-5	Reversed phase		C39H50O8	646.351	647.358	664.384	669.34																																		Tetrahedron Letters, Volume36, Issue19, Pages3373-4
190	APTX	manauealide A		NO		195734-59-9	Reversed phase		C32H47ClO10	626.286	627.293	644.32	649.275																																			Mar. Drugs 2018, 16, 505
191	APTX	manauealide B		NO		90414-33-8	Reversed phase		C32H47BrO10	670.235	671.243	688.269	693.224																																			Mar. Drugs 2018, 16, 505
192	APTX	manauealide C		NO		195734-70-4	Reversed phase		C34H50O11	634.335	635.343	652.369	657.325																					x										Gracilaria coronopifolia			J. Nat. Prod., 2010, 73 (4), 784–787	Mar. Drugs 2018, 16, 505
193	APTX	nhatrangin A		NO		1224952-48-0	Reversed phase		C21H32O8	412.21	413.217	430.244	435.199																					x										Lyngbya majuscula			J. Nat. Prod., 2010, 73 (4), 784–787	Mar. Drugs 2018, 16, 505
194	APTX	nhatrangin B		NO		1224952-49-1	Reversed phase		C21H31BrO8	490.12	491.128	508.154	513.109																					x										Lyngbya majuscula			J. Nat. Prod., 2010, 73 (4), 784–787	Mar. Drugs 2018, 16, 505
195	PCN	polycavernoside A		NO		146644-24-8	Reversed phase		C43H68O15	824.456	825.463	842.49	847.445				513		673																									Gracilaria edulis			Chem. Res. Toxicol., 2004, 17 (9), 1265–1271
196	PCN	polycavernoside A2		NO		167613-49-2	Reversed phase		C42H66O15	810.44	811.447	828.474	833.429				513																											Gracilaria edulis			Chem. Res. Toxicol., 2004, 17 (9), 1265–1271
197	PCN	polycavernoside A3		NO		167613-48-1	Reversed phase		C44H70O15	838.471	839.479	856.505	861.461				513																											Gracilaria edulis			Chem. Res. Toxicol., 2004, 17 (9), 1265–1271
198	PCN	polycavernoside B		NO		146586-41-6	Reversed phase		C43H68O16	840.451	841.458	858.485	863.44
199	PCN	polycavernoside B2		NO		167504-54-3	Reversed phase		C41H66O15	798.44	799.447	816.474	821.429				483		633																									Gracilaria edulis			Chem. Res. Toxicol., 2004, 17 (9), 1265–1271
200	PCN	polycavernoside C		NO		936242-07-8	Reversed phase		C44H72O16	856.482	857.489	874.516	879.471																															Gracilaria edulis			Tetrahedron Letters 48 (2007) 2255–2259
201	PCN	polycavernoside C2		NO		936140-10-2	Reversed phase		C45H74O15	854.503	855.51	872.537	877.492																															Gracilaria edulis			Tetrahedron Letters 48 (2007) 2255–2259
202	PCN	polycavernoside D		NO		1800089-91-1	Reversed phase		C62H44O15	1028.27	1029.28	1046.3	1051.26																																		Journal of Organic Chemistry. Volume 82. Issue 24. Page 13204 - 13219.	Environmental Science and Technology Letters. Volume 2. Issue 7.Page 166 - 170
203	NOD	nodularin	nodularin R	YES	Enzo Lifesciences, United States; Sigma Aldrich, United States	118399-22-7	Reversed phase	7.15	C41H60N8O10	824.443	825.451	842.477	847.432			C10H14O4N2	227.103	C9H10O	135.08	823.436																								Nodularia sphaerocarpa; N. spumigena			Rapid Commun. Mass Spectrom. 2006; 20: 2023–2032
204	NOD	nodularin Har	[L-Har2]nodularin	NO		286477-88-1	Reversed phase		C42H62N8O10	838.459	839.466	856.493	861.448							837.452																								Nodularia harveyana			Clinica Chimica Acta 425 (2013) 18–29
205	NOD	Asp1 nodularin	[Asp1]NOD	NO		159410-68-1	Reversed phase		C40H58N8O10	810.428	811.435	828.461	833.417			C10H14O4N2	227.103	C9H10O	135.08	809.42																								Nodularia spumigena			Rapid Commun. Mass Spectrom. 2006; 20: 2023–2032
206	NOD	6Z-Adda3 nodularin	[6(Z)-Adda3] nodularin	NO			Reversed phase		C41H60N8O10	824.443	825.451	842.477	847.432							823.436
207	NOD	desmethyl Adda3 nodularin	[DMAdda3]NOD	NO		159410-67-0	Reversed phase		C40H58N8O10	810.428	811.435	828.461	833.417			C10H14O4N2	227.103	C8H8O	121.065	809.42																								Nodularia spumigena			Rapid Commun. Mass Spectrom. 2006; 20: 2023–2032
208	NOD	methyl Adda3 nodularin	[MeAdda3]NOD	NO			Reversed phase		C42H62N8O10	838.459	839.466	856.493	861.448			C10H14O4N2	227.103	C9H10O	135.08	837.452																								Nodularia spumigena			Rapid Commun. Mass Spectrom. 2006; 20: 2023–2032
209	NOD	methylester Glu4 nodularin	[Glu4(OMe)]NOD	NO		905305-88-6	Reversed phase		C42H62N8O10	838.459	839.466	856.493	861.448			C11H16O4N2	241.118	C9H10O	135.08	837.452																								Nodularia spumigena			Rapid Commun. Mass Spectrom. 2006; 20: 2023–2032
210	NOD	Dhb5 nodularin	[dhb5]NOD	NO		905305-87-5	Reversed phase		C40H58N8O10	810.428	811.435	828.461	833.417			C9H12O4N2	213.087	C9H10O	135.08	809.42																								Nodularia spumigena			Rapid Commun. Mass Spectrom. 2006; 20: 2023–2032
211	NOD	linear nodularin	Linear NOD	NO		154093-28-4	Reversed phase		C41H62N8O11	842.454	843.461	860.488	865.443			C10H14O4N2	227.103	C9H10O	135.08	841.447																								Nodularia spumigena			Rapid Commun. Mass Spectrom. 2006; 20: 2023–2032
212	NOD	motuporin	nodularin V	NO		141672-08-4	Reversed phase		C40H57N5O10	767.411	768.418	785.444	790.4							766.403
213	NOD	isomotuporin	2R nodularin V	NO		923605-40-7	Reversed phase		C40H57N5O10	767.411	768.418	785.444	790.4							766.403																											J. Nat. Prod. 2007, 70, 89-94
214	NOD	isomotuporin B		NO		923605-46-3	Reversed phase		C41H59N5O10	781.426	782.433	799.46	804.415							780.419																											J. Nat. Prod. 2007, 70, 89-94
215	NOD	isomotuporin C		NO		923605-47-4	Reversed phase		C39H55N5O10	753.395	754.402	771.429	776.384							752.388																											J. Nat. Prod. 2007, 70, 89-94
216	NOD	isomotuporin D		NO		923605-48-5	Reversed phase		C39H55N5O9	737.4	738.407	755.434	760.389							736.393																											J. Nat. Prod. 2007, 70, 89-94
217	GYM	gymnodimine A	GYM A	YES	NRC-CNRC, Canada; Toronto Research Chemicals, Canada	173792-58-0	Reversed phase	7.33	C32H45NO4	507.335	508.342	525.369	530.324			C11H15N	162.128	C9H13N	136.112	506.328								CI																Alexandrium peruvianum			Rapid Commun. Mass Spectrom. 2013, 27, 643–653
218	GYM	gymnodimine B	GYM B	NO		266998-21-4	Reversed phase		C32H45NO5	523.33	524.337	541.364	546.319			C32H43NO4	506.326	C11H15NO	178.123									CI																Karenia selliformis, Alexandrium ostenfeldii			Rapid Commun. Mass Spectrom. 2013, 27, 643–653
219	GYM	gymnodimine C	GYM C	NO		586959-19-5	Reversed phase		C32H45NO5	523.33	524.337	541.364	546.319			C32H43NO4	506.326	C11H15NO	178.123									CI																Karenia selliformis, Alexandrium ostenfeldii			Rapid Commun. Mass Spectrom. 2013, 27, 643–653
220	GYM	gymnodimine D	GYM D	NO		2069989-54-2	Reversed phase		C32H45NO5	523.33	524.337	541.364	546.319			C32H43NO5	522.321	C11H15NO	178.123									CI																Alexandrium ostenfeldii			Journal Toxicon. Volume 112. Page 68 - 76.
221	GYM	gymnodimine E	GYM E	NO			Reversed phase		C31H43O6N	525.309	526.316	543.343	548.298					C11H15N	162.128									CI																Alexandrium ostenfeldii			Mar. Drugs 2018, 16, 446
222	GYM	gymnodimine F	GYM F	NO			Reversed phase		C32H47O5N	525.345	526.353	543.379	548.335															CI																			Talanta 224 (2021) 121842
223	GYM	gymnodimine G	GYM G	NO			Reversed phase		C32H45O7N	555.32	556.327	573.353	578.309															CI																			Talanta 224 (2021) 121842
224	GYM	gymnodimine H	GYM H	NO			Reversed phase		C32H45O7N	555.32	556.327	573.353	578.309															CI																			Talanta 224 (2021) 121842
225	GYM	gymnodimine I	GYM I	NO			Reversed phase		C32H45O6N	539.325	540.332	557.359	562.314															CI																			Talanta 224 (2021) 121842
226	GYM	gymnodimine J	GYM J	NO			Reversed phase		C32H43O5N	521.314	522.321	539.348	544.303															CI																			Talanta 224 (2021) 121842
227	GYM	12-methyl gymnodimine A	12Me-GYM	YES	MARBIONC, United States; LKT Laboratories, United States	1330004-64-2	Reversed phase		C33H47NO4	521.351	522.358	539.384	544.34			C33H45NO3	504.347	C11H15N	162.128									CI																Alexandrium peruvianum, A. ostenfeldii			Rapid Commun. Mass Spectrom. 2013, 27, 643–653
228	GYM	12-methyl gymnodimine B		NO			Reversed phase		C33H47NO5	537.345	538.353	555.379	560.335															CI																Alexandrium ostenfeldii			Journal MolBank. Volume 2016. Issue 2.
229	GYM	16-desmethyl gymnodimine D		NO			Reversed phase		C31H43O5N	509.314	510.321	527.348	532.303					C11H15N	162.128									CI																Alexandrium ostenfeldii			Mar. Drugs 2018, 16, 446
230	GYM	12:0 10-O-acyl gymnodimine A	12:0-GYM-A	NO		1425924-33-9	Reversed phase		C44H67NO5	689.502	690.509	707.536	712.491			C32H43NO3	490.332	C11H15N	162.128									CI																metabolites formed in shellfish			Rapid Commun. Mass Spectrom. 2013, 27, 643–653
231	GYM	12:1 10-O-acyl gymnodimine A	12:1-GYM-A	NO		1425939-93-0	Reversed phase		C44H65NO5	687.486	688.494	705.52	710.475			C32H43NO3	490.332	C11H15N	162.128									CI																metabolites formed in shellfish			Rapid Commun. Mass Spectrom. 2013, 27, 643–653
232	GYM	14:0 10-O-acyl gymnodimine A	14:0-GYM-A	NO		1425924-34-0	Reversed phase		C46H71NO5	717.533	718.54	735.567	740.522			C32H43NO3	490.332	C11H15N	162.128									CI																metabolites formed in shellfish			Rapid Commun. Mass Spectrom. 2013, 27, 643–653
233	GYM	14:1 10-O-acyl gymnodimine A	14:1-GYM-A	NO		1425939-94-1	Reversed phase		C46H69NO5	715.518	716.525	733.551	738.507			C32H43NO3	490.332	C11H15N	162.128									CI																metabolites formed in shellfish			Rapid Commun. Mass Spectrom. 2013, 27, 643–653
234	GYM	15:0 10-O-acyl gymnodimine A	15:0-GYM-A	NO		1425924-35-1	Reversed phase		C47H73NO5	731.549	732.556	749.583	754.538			C32H43NO3	490.332	C11H15N	162.128									CI																metabolites formed in shellfish			Rapid Commun. Mass Spectrom. 2013, 27, 643–653
235	GYM	15:1 10-O-acyl gymnodimine A	15:1-GYM-A	NO		1425939-95-2	Reversed phase		C47H71NO5	729.533	730.54	747.567	752.522			C32H43NO3	490.332	C11H15N	162.128									CI																metabolites formed in shellfish			Rapid Commun. Mass Spectrom. 2013, 27, 643–653
236	GYM	16:0 10-O-acyl gymnodimine A	16:0-GYM-A	NO		1425924-32-8	Reversed phase		C48H75NO5	745.565	746.572	763.598	768.554			C32H43NO3	490.332	C11H15N	162.128									CI																metabolites formed in shellfish			Rapid Commun. Mass Spectrom. 2013, 27, 643–653
237	GYM	16:1 10-O-acyl gymnodimine A	16:1-GYM-A	NO		1425939-96-3	Reversed phase		C48H73NO5	743.549	744.556	761.583	766.538			C32H43NO3	490.332	C11H15N	162.128									CI																metabolites formed in shellfish			Rapid Commun. Mass Spectrom. 2013, 27, 643–653
238	GYM	16:2 10-O-acyl gymnodimine A	16:2-GYM-A	NO		1425939-97-4	Reversed phase		C48H71NO5	741.533	742.54	759.567	764.522			C32H43NO3	490.332	C11H15N	162.128									CI																metabolites formed in shellfish			Rapid Commun. Mass Spectrom. 2013, 27, 643–653
239	GYM	16:3 10-O-acyl gymnodimine A	16:3-GYM-A	NO		1425939-98-5	Reversed phase		C48H69NO5	739.518	740.525	757.551	762.507			C32H43NO3	490.332	C11H15N	162.128									CI																metabolites formed in shellfish			Rapid Commun. Mass Spectrom. 2013, 27, 643–653
240	GYM	17:0 10-O-acyl gymnodimine A	17:0-GYM-A	NO		1425924-31-7	Reversed phase		C49H77NO5	759.58	760.587	777.614	782.569			C32H43NO3	490.332	C11H15N	162.128									CI																metabolites formed in shellfish			Rapid Commun. Mass Spectrom. 2013, 27, 643–653
241	GYM	17:1 10-O-acyl gymnodimine A	17:1-GYM-A	NO		1425939-99-6	Reversed phase		C49H75NO5	757.565	758.572	775.598	780.554			C32H43NO3	490.332	C11H15N	162.128									CI																metabolites formed in shellfish			Rapid Commun. Mass Spectrom. 2013, 27, 643–653
242	GYM	17:2 10-O-acyl gymnodimine A	17:2-GYM-A	NO		1425940-00-6	Reversed phase		C49H73NO5	755.549	756.556	773.583	778.538			C32H43NO3	490.332	C11H15N	162.128									CI																metabolites formed in shellfish			Rapid Commun. Mass Spectrom. 2013, 27, 643–653
243	GYM	18:0 10-O-acyl gymnodimine A	18:0-GYM-A	NO		1425924-36-2	Reversed phase		C50H79NO5	773.596	774.603	791.63	796.585			C32H43NO3	490.332	C11H15N	162.128									CI																metabolites formed in shellfish			Rapid Commun. Mass Spectrom. 2013, 27, 643–653
244	GYM	18:1 10-O-acyl gymnodimine A	18:1-GYM-A	NO		1425940-01-7	Reversed phase		C50H77NO5	771.58	772.587	789.614	794.569			C32H43NO3	490.332	C11H15N	162.128									CI																metabolites formed in shellfish			Rapid Commun. Mass Spectrom. 2013, 27, 643–653
245	GYM	18:2 10-O-acyl gymnodimine A	18:2-GYM-A	NO		1425940-02-8	Reversed phase		C50H75NO5	769.565	770.572	787.598	792.554			C32H43NO3	490.332	C11H15N	162.128									CI																metabolites formed in shellfish			Rapid Commun. Mass Spectrom. 2013, 27, 643–653
246	GYM	18:3 10-O-acyl gymnodimine A	18:3-GYM-A	NO		1425940-03-9	Reversed phase		C50H73NO5	767.549	768.556	785.583	790.538			C32H43NO3	490.332	C11H15N	162.128									CI																metabolites formed in shellfish			Rapid Commun. Mass Spectrom. 2013, 27, 643–653
247	GYM	18:4 10-O-acyl gymnodimine A	18:4-GYM-A	NO		1425940-04-0	Reversed phase		C50H71NO5	765.533	766.54	783.567	788.522			C32H43NO3	490.332	C11H15N	162.128									CI																metabolites formed in shellfish			Rapid Commun. Mass Spectrom. 2013, 27, 643–653
248	GYM	19:0 10-O-acyl gymnodimine A	19:0-GYM-A	NO		1425924-37-3	Reversed phase		C51H81NO5	787.611	788.619	805.645	810.601			C32H43NO3	490.332	C11H15N	162.128									CI																metabolites formed in shellfish			Rapid Commun. Mass Spectrom. 2013, 27, 643–653
249	GYM	19:1 10-O-acyl gymnodimine A	19:1-GYM-A	NO		1425940-05-1	Reversed phase		C51H79NO5	785.596	786.603	803.63	808.585			C32H43NO3	490.332	C11H15N	162.128									CI																metabolites formed in shellfish			Rapid Commun. Mass Spectrom. 2013, 27, 643–653
250	GYM	19:2 10-O-acyl gymnodimine A	19:2-GYM-A	NO		1425940-06-2	Reversed phase		C51H77NO5	783.58	784.587	801.614	806.569			C32H43NO3	490.332	C11H15N	162.128									CI																metabolites formed in shellfish			Rapid Commun. Mass Spectrom. 2013, 27, 643–653
251	GYM	20:0 10-O-acyl gymnodimine A	20:0-GYM-A	NO		1425924-38-4	Reversed phase		C52H83NO5	801.627	802.634	819.661	824.616			C32H43NO3	490.332	C11H15N	162.128									CI																metabolites formed in shellfish			Rapid Commun. Mass Spectrom. 2013, 27, 643–653
252	GYM	20:1 10-O-acyl gymnodimine A	20:1-GYM-A	NO		1425940-07-3	Reversed phase		C52H81NO5	799.611	800.619	817.645	822.601			C32H43NO3	490.332	C11H15N	162.128									CI																metabolites formed in shellfish			Rapid Commun. Mass Spectrom. 2013, 27, 643–653
253	GYM	20:2 10-O-acyl gymnodimine A	20:2-GYM-A	NO		1425940-08-4	Reversed phase		C52H79NO5	797.596	798.603	815.63	820.585			C32H43NO3	490.332	C11H15N	162.128									CI																metabolites formed in shellfish			Rapid Commun. Mass Spectrom. 2013, 27, 643–653
254	GYM	20:3 10-O-acyl gymnodimine A	20:3-GYM-A	NO		1425940-09-5	Reversed phase		C52H77NO5	795.58	796.587	813.614	818.569			C32H43NO3	490.332	C11H15N	162.128									CI																metabolites formed in shellfish			Rapid Commun. Mass Spectrom. 2013, 27, 643–653
255	GYM	20:4 10-O-acyl gymnodimine A	20:4-GYM-A	NO		1425940-10-8	Reversed phase		C52H75NO5	793.565	794.572	811.598	816.554			C32H43NO3	490.332	C11H15N	162.128									CI																metabolites formed in shellfish			Rapid Commun. Mass Spectrom. 2013, 27, 643–653
256	GYM	20:5 10-O-acyl gymnodimine A	20:5-GYM-A	NO		1425940-11-9	Reversed phase		C52H73NO5	791.549	792.556	809.583	814.538			C32H43NO3	490.332	C11H15N	162.128									CI																metabolites formed in shellfish			Rapid Commun. Mass Spectrom. 2013, 27, 643–653
257	GYM	21:0 10-O-acyl gymnodimine A	21:0-GYM-A	NO		1425924-39-5	Reversed phase		C53H85NO5	815.643	816.65	833.677	838.632			C32H43NO3	490.332	C11H15N	162.128									CI																metabolites formed in shellfish			Rapid Commun. Mass Spectrom. 2013, 27, 643–653
258	GYM	21:1 10-O-acyl gymnodimine A	21:1-GYM-A	NO		1425940-12-0	Reversed phase		C53H83NO5	813.627	814.634	831.661	836.616			C32H43NO3	490.332	C11H15N	162.128									CI																metabolites formed in shellfish			Rapid Commun. Mass Spectrom. 2013, 27, 643–653
259	GYM	21:2 10-O-acyl gymnodimine A	21:2-GYM-A	NO		1425940-13-1	Reversed phase		C53H81NO5	811.611	812.619	829.645	834.601			C32H43NO3	490.332	C11H15N	162.128									CI																metabolites formed in shellfish			Rapid Commun. Mass Spectrom. 2013, 27, 643–653
260	GYM	21:3 10-O-acyl gymnodimine A	21:3-GYM-A	NO		1425940-14-2	Reversed phase		C53H79NO5	809.596	810.603	827.63	832.585			C32H43NO3	490.332	C11H15N	162.128									CI																metabolites formed in shellfish			Rapid Commun. Mass Spectrom. 2013, 27, 643–653
261	GYM	21:4 10-O-acyl gymnodimine A	21:4-GYM-A	NO		1425940-15-3	Reversed phase		C53H77NO5	807.58	808.587	825.614	830.569			C32H43NO3	490.332	C11H15N	162.128									CI																metabolites formed in shellfish			Rapid Commun. Mass Spectrom. 2013, 27, 643–653
262	GYM	21:5 10-O-acyl gymnodimine A	21:5-GYM-A	NO		1425940-16-4	Reversed phase		C53H75NO5	805.565	806.572	823.598	828.554			C32H43NO3	490.332	C11H15N	162.128									CI																metabolites formed in shellfish			Rapid Commun. Mass Spectrom. 2013, 27, 643–653
263	GYM	22:0 10-O-acyl gymnodimine A	22:0-GYM-A	NO		1425924-40-8	Reversed phase		C54H87NO5	829.658	830.666	847.692	852.648			C32H43NO3	490.332	C11H15N	162.128									CI																metabolites formed in shellfish			Rapid Commun. Mass Spectrom. 2013, 27, 643–653
264	GYM	22:1 10-O-acyl gymnodimine A	22:1-GYM-A	NO		1425940-17-5	Reversed phase		C54H85NO5	827.643	828.65	845.677	850.632			C32H43NO3	490.332	C11H15N	162.128									CI																metabolites formed in shellfish			Rapid Commun. Mass Spectrom. 2013, 27, 643–653
265	GYM	22:2 10-O-acyl gymnodimine A	22:2-GYM-A	NO		1425940-18-6	Reversed phase		C54H83NO5	825.627	826.634	843.661	848.616			C32H43NO3	490.332	C11H15N	162.128									CI																metabolites formed in shellfish			Rapid Commun. Mass Spectrom. 2013, 27, 643–653
266	GYM	22:3 10-O-acyl gymnodimine A	22:3-GYM-A	NO		1425940-19-7	Reversed phase		C54H81NO5	823.611	824.619	841.645	846.601			C32H43NO3	490.332	C11H15N	162.128									CI																metabolites formed in shellfish			Rapid Commun. Mass Spectrom. 2013, 27, 643–653
267	GYM	22:4 10-O-acyl gymnodimine A	22:4-GYM-A	NO		1425940-20-0	Reversed phase		C54H79NO5	821.596	822.603	839.63	844.585			C32H43NO3	490.332	C11H15N	162.128									CI																metabolites formed in shellfish			Rapid Commun. Mass Spectrom. 2013, 27, 643–653
268	GYM	22:5 10-O-acyl gymnodimine A	22:5-GYM-A	NO		1425940-21-1	Reversed phase		C54H77NO5	819.58	820.587	837.614	842.569			C32H43NO3	490.332	C11H15N	162.128									CI																metabolites formed in shellfish			Rapid Commun. Mass Spectrom. 2013, 27, 643–653
269	GYM	22:6 10-O-acyl gymnodimine A	22:6-GYM-A	NO		1425939-92-9	Reversed phase		C54H75NO5	817.565	818.572	835.598	840.554			C32H43NO3	490.332	C11H15N	162.128									CI																metabolites formed in shellfish			Rapid Commun. Mass Spectrom. 2013, 27, 643–653
270	GYM	24:0 10-O-acyl gymnodimine A	24:0-GYM-A	NO		1425924-41-9	Reversed phase		C56H91NO5	857.69	858.697	875.724	880.679			C32H43NO3	490.332	C11H15N	162.128									CI																metabolites formed in shellfish			Rapid Commun. Mass Spectrom. 2013, 27, 643–653
271	GYM	24:1 10-O-acyl gymnodimine A	24:1-GYM-A	NO		1425940-22-2	Reversed phase		C56H89NO5	855.674	856.681	873.708	878.663			C32H43NO3	490.332	C11H15N	162.128									CI																metabolites formed in shellfish			Rapid Commun. Mass Spectrom. 2013, 27, 643–653
272	GYM	24:2 10-O-acyl gymnodimine A	24:2-GYM-A	NO		1425940-23-3	Reversed phase		C56H87NO5	853.658	854.666	871.692	876.648			C32H43NO3	490.332	C11H15N	162.128									CI																metabolites formed in shellfish			Rapid Commun. Mass Spectrom. 2013, 27, 643–653
273	GYM	24:3 10-O-acyl gymnodimine A	24:3-GYM-A	NO		1425940-24-4	Reversed phase		C56H85NO5	851.643	852.65	869.677	874.632			C32H43NO3	490.332	C11H15N	162.128									CI																metabolites formed in shellfish			Rapid Commun. Mass Spectrom. 2013, 27, 643–653
274	GYM	24:4 10-O-acyl gymnodimine A	24:4-GYM-A	NO		1425940-25-5	Reversed phase		C56H83NO5	849.627	850.634	867.661	872.616			C32H43NO3	490.332	C11H15N	162.128									CI																metabolites formed in shellfish			Rapid Commun. Mass Spectrom. 2013, 27, 643–653
275	GYM	24:5 10-O-acyl gymnodimine A	24:5-GYM-A	NO		1425940-26-6	Reversed phase		C56H81NO5	847.611	848.619	865.645	870.601			C32H43NO3	490.332	C11H15N	162.128									CI																metabolites formed in shellfish			Rapid Commun. Mass Spectrom. 2013, 27, 643–653
276	GYM	24:6 10-O-acyl gymnodimine A	24:6-GYM-A	NO		1425940-27-7	Reversed phase		C56H79NO5	845.596	846.603	863.63	868.585			C32H43NO3	490.332	C11H15N	162.128									CI																metabolites formed in shellfish			Rapid Commun. Mass Spectrom. 2013, 27, 643–653
277	GYM	16:0 10-O-hydroxyacyl gymnodimine A		NO			Reversed phase		C48H75NO6	761.559	762.567	779.593	784.549															CI																metabolites formed in shellfish			Talanta 224 (2021) 121842
278	GYM	17:0 10-O-hydroxyacyl gymnodimine A		NO			Reversed phase		C49H77NO6	775.575	776.582	793.609	798.564															CI																metabolites formed in shellfish			Talanta 224 (2021) 121842
279	GYM	18:1 10-O-hydroxyacyl gymnodimine A		NO			Reversed phase		C50H77NO6	787.575	788.582	805.609	810.564															CI																metabolites formed in shellfish			Talanta 224 (2021) 121842
280	GYM	18:2 10-O-hydroxyacyl gymnodimine A		NO			Reversed phase		C50H75NO6	785.559	786.567	803.593	808.549															CI																metabolites formed in shellfish			Talanta 224 (2021) 121842
281	GYM	18:3 10-O-hydroxyacyl gymnodimine A		NO			Reversed phase		C50H73NO6	783.544	784.551	801.578	806.533															CI																metabolites formed in shellfish			Talanta 224 (2021) 121842
282	GYM	18:4 10-O-hydroxyacyl gymnodimine A		NO			Reversed phase		C50H71NO6	781.528	782.535	799.562	804.517															CI																metabolites formed in shellfish			Talanta 224 (2021) 121842
283	GYM	20:0 10-O-hydroxyacyl gymnodimine A		NO			Reversed phase		C52H83NO6	817.622	818.629	835.656	840.611															CI																metabolites formed in shellfish			Talanta 224 (2021) 121842
284	GYM	20:1 10-O-hydroxyacyl gymnodimine A		NO			Reversed phase		C52H81NO6	815.606	816.614	833.64	838.596															CI																metabolites formed in shellfish			Talanta 224 (2021) 121842
285	GYM	20:2 10-O-hydroxyacyl gymnodimine A		NO			Reversed phase		C52H79NO6	813.591	814.598	831.625	836.58															CI																metabolites formed in shellfish			Talanta 224 (2021) 121842
286	GYM	20:3 10-O-hydroxyacyl gymnodimine A		NO			Reversed phase		C52H77NO6	811.575	812.582	829.609	834.564															CI																metabolites formed in shellfish			Talanta 224 (2021) 121842
287	GYM	22:1 10-O-hydroxyacyl gymnodimine A		NO			Reversed phase		C54H85NO6	843.638	844.645	861.672	866.627															CI																metabolites formed in shellfish			Talanta 224 (2021) 121842
288	GYM	20:0 10-O-dihydroxyacyl gymnodimine A		NO			Reversed phase		C52H83NO7	833.617	834.624	851.651	856.606															CI																metabolites formed in shellfish			Talanta 224 (2021) 121842
289	GYM	20:1 10-O-dihydroxyacyl gymnodimine A		NO			Reversed phase		C52H81NO7	831.601	832.609	849.635	854.591															CI																metabolites formed in shellfish			Talanta 224 (2021) 121842
290	GYM	20:2 10-O-dihydroxyacyl gymnodimine A		NO			Reversed phase		C52H79NO7	829.586	830.593	847.619	852.575															CI																metabolites formed in shellfish			Talanta 224 (2021) 121842
291	GYM	20:3 10-O-dihydroxyacyl gymnodimine A		NO			Reversed phase		C52H77NO7	827.57	828.577	845.604	850.559															CI																metabolites formed in shellfish			Talanta 224 (2021) 121842
292	GYM	22:1 10-O-dihydroxyacyl gymnodimine A		NO			Reversed phase		C54H85NO7	859.633	860.64	877.666	882.622															CI																metabolites formed in shellfish			Talanta 224 (2021) 121842
293	GYM	22:2 10-O-dihydroxyacyl gymnodimine A		NO			Reversed phase		C54H83NO7	857.617	858.624	875.651	880.606															CI																metabolites formed in shellfish			Talanta 224 (2021) 121842
294	GYM	22:3 10-O-dihydroxyacyl gymnodimine A		NO			Reversed phase		C54H81NO7	855.601	856.609	873.635	878.591															CI																metabolites formed in shellfish			Talanta 224 (2021) 121842
295	GYM	22:4 10-O-dihydroxyacyl gymnodimine A		NO			Reversed phase		C54H79NO7	853.586	854.593	871.619	876.575															CI																metabolites formed in shellfish			Talanta 224 (2021) 121842
296	GYM	22:5 10-O-dihydroxyacyl gymnodimine A		NO			Reversed phase		C54H77NO7	851.57	852.577	869.604	874.559															CI																metabolites formed in shellfish			Talanta 224 (2021) 121842
297	GYM	17:0 10-O-trihydroxyacyl gymnodimine A		NO			Reversed phase		C49H77NO8	807.565	808.572	825.599	830.554															CI																metabolites formed in shellfish			Talanta 224 (2021) 121842
298	GYM	18:0 10-O-trihydroxyacyl gymnodimine A		NO			Reversed phase		C50H79NO8	821.581	822.588	839.614	844.57															CI																metabolites formed in shellfish			Talanta 224 (2021) 121842
299	GYM	20:1 10-O-trihydroxyacyl gymnodimine A		NO			Reversed phase		C52H81NO8	847.596	848.603	865.63	870.585															CI																metabolites formed in shellfish			Talanta 224 (2021) 121842
300	GYM	20:2 10-O-trihydroxyacyl gymnodimine A		NO			Reversed phase		C52H79NO8	845.581	846.588	863.614	868.57															CI																metabolites formed in shellfish			Talanta 224 (2021) 121842
301	GYM	16:0 10-O-acyl gymnodimine B		NO			Reversed phase		C48H75NO6	761.559	762.567	779.593	784.549															CI																metabolites formed in shellfish			Talanta 224 (2021) 121842
302	GYM	17:0 10-O-acyl gymnodimine B		NO			Reversed phase		C49H77NO6	775.575	776.582	793.609	798.564															CI																metabolites formed in shellfish			Talanta 224 (2021) 121842
303	GYM	18:0 10-O-acyl gymnodimine B	18:0-GYM-B	NO		1425924-42-0	Reversed phase		C50H79NO6	789.591	790.598	807.625	812.58			C32H43NO4	506.326	C11H15NO	178.123									CI																metabolites formed in shellfish			Rapid Commun. Mass Spectrom. 2013, 27, 643–653
304	GYM	18:1 10-O-acyl gymnodimine B		NO			Reversed phase		C50H77NO6	787.575	788.582	805.609	810.564															CI																metabolites formed in shellfish			Talanta 224 (2021) 121842
305	GYM	18:2 10-O-acyl gymnodimine B		NO			Reversed phase		C50H75NO6	785.559	786.567	803.593	808.549															CI																metabolites formed in shellfish			Talanta 224 (2021) 121842
306	GYM	18:3 10-O-acyl gymnodimine B		NO			Reversed phase		C50H73NO6	783.544	784.551	801.578	806.533															CI																metabolites formed in shellfish			Talanta 224 (2021) 121842
307	GYM	18:4 10-O-acyl gymnodimine B		NO			Reversed phase		C50H71NO6	781.528	782.535	799.562	804.517															CI																metabolites formed in shellfish			Talanta 224 (2021) 121842
308	GYM	20:0 10-O-acyl gymnodimine B		NO			Reversed phase		C52H83NO6	817.622	818.629	835.656	840.611															CI																metabolites formed in shellfish			Talanta 224 (2021) 121842
309	GYM	20:1 10-O-acyl gymnodimine B		NO			Reversed phase		C52H81NO6	815.606	816.614	833.64	838.596															CI																metabolites formed in shellfish			Talanta 224 (2021) 121842
310	GYM	20:2 10-O-acyl gymnodimine B		NO			Reversed phase		C52H79NO6	813.591	814.598	831.625	836.58															CI																metabolites formed in shellfish			Talanta 224 (2021) 121842
311	GYM	22:1 10-O-acyl gymnodimine B		NO			Reversed phase		C54H85NO6	843.638	844.645	861.672	866.627															CI																metabolites formed in shellfish			Talanta 224 (2021) 121842
312	GYM	22:2 10-O-acyl gymnodimine B		NO			Reversed phase		C54H83NO6	841.622	842.629	859.656	864.611															CI																metabolites formed in shellfish			Talanta 224 (2021) 121842
313	GYM	22:3 10-O-acyl gymnodimine B		NO			Reversed phase		C54H81NO6	839.606	840.614	857.64	862.596															CI																metabolites formed in shellfish			Talanta 224 (2021) 121842
314	GYM	22:4 10-O-acyl gymnodimine B		NO			Reversed phase		C54H79NO6	837.591	838.598	855.625	860.58															CI																metabolites formed in shellfish			Talanta 224 (2021) 121842
315	GYM	22:5 10-O-acyl gymnodimine B		NO			Reversed phase		C54H77NO6	835.575	836.582	853.609	858.564															CI																metabolites formed in shellfish			Talanta 224 (2021) 121842
316	GYM	22:6 10-O-acyl gymnodimine B		NO			Reversed phase		C54H75NO6	833.559	834.567	851.593	856.549															CI																metabolites formed in shellfish			Talanta 224 (2021) 121842
317	GYM	20:0 10-O-hydroxyacyl gymnodimine B		NO			Reversed phase		C52H83NO7	833.617	834.624	851.651	856.606															CI																metabolites formed in shellfish			Talanta 224 (2021) 121842
318	GYM	20:1 10-O-hydroxyacyl gymnodimine B		NO			Reversed phase		C52H81NO7	831.601	832.609	849.635	854.591															CI																metabolites formed in shellfish			Talanta 224 (2021) 121842
319	GYM	20:2 10-O-hydroxyacyl gymnodimine B		NO			Reversed phase		C52H79NO7	829.586	830.593	847.619	852.575															CI																metabolites formed in shellfish			Talanta 224 (2021) 121842
320	GYM	20:3 10-O-hydroxyacyl gymnodimine B		NO			Reversed phase		C52H77NO7	827.57	828.577	845.604	850.559															CI																metabolites formed in shellfish			Talanta 224 (2021) 121842
321	GYM	22:1 10-O-hydroxyacyl gymnodimine B		NO			Reversed phase		C54H85NO7	859.633	860.64	877.666	882.622															CI																metabolites formed in shellfish			Talanta 224 (2021) 121842
322	GYM	22:2 10-O-hydroxyacyl gymnodimine B		NO			Reversed phase		C54H83NO7	857.617	858.624	875.651	880.606															CI																metabolites formed in shellfish			Talanta 224 (2021) 121842
323	GYM	22:3 10-O-hydroxyacyl gymnodimine B		NO			Reversed phase		C54H81NO7	855.601	856.609	873.635	878.591															CI																metabolites formed in shellfish			Talanta 224 (2021) 121842
324	GYM	22:4 10-O-hydroxyacyl gymnodimine B		NO			Reversed phase		C54H79NO7	853.586	854.593	871.619	876.575															CI																metabolites formed in shellfish			Talanta 224 (2021) 121842
325	GYM	22:5 10-O-hydroxyacyl gymnodimine B		NO			Reversed phase		C54H77NO7	851.57	852.577	869.604	874.559															CI																metabolites formed in shellfish			Talanta 224 (2021) 121842
326	GYM	17:0 10-O-dihydroxyacyl gymnodimine B		NO			Reversed phase		C49H77NO8	807.565	808.572	825.599	830.554															CI																metabolites formed in shellfish			Talanta 224 (2021) 121842
327	GYM	18:0 10-O-dihydroxyacyl gymnodimine B		NO			Reversed phase		C50H79NO8	821.581	822.588	839.614	844.57															CI																metabolites formed in shellfish			Talanta 224 (2021) 121842
328	GYM	20:1 10-O-dihydroxyacyl gymnodimine B		NO			Reversed phase		C52H81NO8	847.596	848.603	865.63	870.585															CI																metabolites formed in shellfish			Talanta 224 (2021) 121842
329	GYM	20:2 10-O-dihydroxyacyl gymnodimine B		NO			Reversed phase		C52H79NO8	845.581	846.588	863.614	868.57															CI																metabolites formed in shellfish			Talanta 224 (2021) 121842
330	GYM	16:0 10-O-acyl gymnodimine C		NO			Reversed phase		C48H75NO6	761.559	762.567	779.593	784.549															CI																metabolites formed in shellfish			Talanta 224 (2021) 121842
331	GYM	17:0 10-O-acyl gymnodimine C		NO			Reversed phase		C49H77NO6	775.575	776.582	793.609	798.564															CI																metabolites formed in shellfish			Talanta 224 (2021) 121842
332	GYM	18:0 10-O-acyl gymnodimine C	18:0-GYM-C	NO		1425924-43-1	Reversed phase		C50H79NO6	789.591	790.598	807.625	812.58			C32H43NO4	506.326	C11H15NO	178.123									CI																metabolites formed in shellfish			Rapid Commun. Mass Spectrom. 2013, 27, 643–653
333	GYM	18:1 10-O-acyl gymnodimine C		NO			Reversed phase		C50H77NO6	787.575	788.582	805.609	810.564															CI																metabolites formed in shellfish			Talanta 224 (2021) 121842
334	GYM	18:2 10-O-acyl gymnodimine C		NO			Reversed phase		C50H75NO6	785.559	786.567	803.593	808.549															CI																metabolites formed in shellfish			Talanta 224 (2021) 121842
335	GYM	18:3 10-O-acyl gymnodimine C		NO			Reversed phase		C50H73NO6	783.544	784.551	801.578	806.533															CI																metabolites formed in shellfish			Talanta 224 (2021) 121842
336	GYM	18:4 10-O-acyl gymnodimine C		NO			Reversed phase		C50H71NO6	781.528	782.535	799.562	804.517															CI																metabolites formed in shellfish			Talanta 224 (2021) 121842
337	GYM	20:0 10-O-acyl gymnodimine C		NO			Reversed phase		C52H83NO6	817.622	818.629	835.656	840.611															CI																metabolites formed in shellfish			Talanta 224 (2021) 121842
338	GYM	20:1 10-O-acyl gymnodimine C		NO			Reversed phase		C52H81NO6	815.606	816.614	833.64	838.596															CI																metabolites formed in shellfish			Talanta 224 (2021) 121842
339	GYM	20:2 10-O-acyl gymnodimine C		NO			Reversed phase		C52H79NO6	813.591	814.598	831.625	836.58															CI																metabolites formed in shellfish			Talanta 224 (2021) 121842
340	GYM	22:1 10-O-acyl gymnodimine C		NO			Reversed phase		C54H85NO6	843.638	844.645	861.672	866.627															CI																metabolites formed in shellfish			Talanta 224 (2021) 121842
341	GYM	22:2 10-O-acyl gymnodimine C		NO			Reversed phase		C54H83NO6	841.622	842.629	859.656	864.611															CI																metabolites formed in shellfish			Talanta 224 (2021) 121842
342	GYM	22:3 10-O-acyl gymnodimine C		NO			Reversed phase		C54H81NO6	839.606	840.614	857.64	862.596															CI																metabolites formed in shellfish			Talanta 224 (2021) 121842
343	GYM	22:4 10-O-acyl gymnodimine C		NO			Reversed phase		C54H79NO6	837.591	838.598	855.625	860.58															CI																metabolites formed in shellfish			Talanta 224 (2021) 121842
344	GYM	22:5 10-O-acyl gymnodimine C		NO			Reversed phase		C54H77NO6	835.575	836.582	853.609	858.564															CI																metabolites formed in shellfish			Talanta 224 (2021) 121842
345	GYM	22:6 10-O-acyl gymnodimine C		NO			Reversed phase		C54H75NO6	833.559	834.567	851.593	856.549															CI																metabolites formed in shellfish			Talanta 224 (2021) 121842
346	GYM	20:0 10-O-hydroxyacyl gymnodimine C		NO			Reversed phase		C52H83NO7	833.617	834.624	851.651	856.606															CI																metabolites formed in shellfish			Talanta 224 (2021) 121842
347	GYM	20:1 10-O-hydroxyacyl gymnodimine C		NO			Reversed phase		C52H81NO7	831.601	832.609	849.635	854.591															CI																metabolites formed in shellfish			Talanta 224 (2021) 121842
348	GYM	20:2 10-O-hydroxyacyl gymnodimine C		NO			Reversed phase		C52H79NO7	829.586	830.593	847.619	852.575															CI																metabolites formed in shellfish			Talanta 224 (2021) 121842
349	GYM	20:3 10-O-hydroxyacyl gymnodimine C		NO			Reversed phase		C52H77NO7	827.57	828.577	845.604	850.559															CI																metabolites formed in shellfish			Talanta 224 (2021) 121842
350	GYM	22:1 10-O-hydroxyacyl gymnodimine C		NO			Reversed phase		C54H85NO7	859.633	860.64	877.666	882.622															CI																metabolites formed in shellfish			Talanta 224 (2021) 121842
351	GYM	22:2 10-O-hydroxyacyl gymnodimine C		NO			Reversed phase		C54H83NO7	857.617	858.624	875.651	880.606															CI																metabolites formed in shellfish			Talanta 224 (2021) 121842
352	GYM	22:3 10-O-hydroxyacyl gymnodimine C		NO			Reversed phase		C54H81NO7	855.601	856.609	873.635	878.591															CI																metabolites formed in shellfish			Talanta 224 (2021) 121842
353	GYM	22:4 10-O-hydroxyacyl gymnodimine C		NO			Reversed phase		C54H79NO7	853.586	854.593	871.619	876.575															CI																metabolites formed in shellfish			Talanta 224 (2021) 121842
354	GYM	22:5 10-O-hydroxyacyl gymnodimine C		NO			Reversed phase		C54H77NO7	851.57	852.577	869.604	874.559															CI																metabolites formed in shellfish			Talanta 224 (2021) 121842
355	GYM	17:0 10-O-dihydroxyacyl gymnodimine C		NO			Reversed phase		C49H77NO8	807.565	808.572	825.599	830.554															CI																metabolites formed in shellfish			Talanta 224 (2021) 121842
356	GYM	18:0 10-O-dihydroxyacyl gymnodimine C		NO			Reversed phase		C50H79NO8	821.581	822.588	839.614	844.57															CI																metabolites formed in shellfish			Talanta 224 (2021) 121842
357	GYM	20:1 10-O-dihydroxyacyl gymnodimine C		NO			Reversed phase		C52H81NO8	847.596	848.603	865.63	870.585															CI																metabolites formed in shellfish			Talanta 224 (2021) 121842
358	GYM	20:2 10-O-dihydroxyacyl gymnodimine C		NO			Reversed phase		C52H79NO8	845.581	846.588	863.614	868.57															CI																metabolites formed in shellfish			Talanta 224 (2021) 121842
359	GYM	17:0 10-O-acyl gymnodimine G		NO			Reversed phase		C49H77NO8	807.565	808.572	825.599	830.554															CI																metabolites formed in shellfish			Talanta 224 (2021) 121842
360	GYM	18:0 10-O-acyl gymnodimine G		NO			Reversed phase		C50H79NO8	821.581	822.588	839.614	844.57															CI																metabolites formed in shellfish			Talanta 224 (2021) 121842
361	GYM	20:1 10-O-acyl gymnodimine G		NO			Reversed phase		C52H81NO8	847.596	848.603	865.63	870.585															CI																metabolites formed in shellfish			Talanta 224 (2021) 121842
362	GYM	20:2 10-O-acyl gymnodimine G		NO			Reversed phase		C52H79NO8	845.581	846.588	863.614	868.57															CI																metabolites formed in shellfish			Talanta 224 (2021) 121842
363	GYM	17:0 10-O-acyl gymnodimine H		NO			Reversed phase		C49H77NO8	807.565	808.572	825.599	830.554															CI																metabolites formed in shellfish			Talanta 224 (2021) 121842
364	GYM	18:0 10-O-acyl gymnodimine H		NO			Reversed phase		C50H79NO8	821.581	822.588	839.614	844.57															CI																metabolites formed in shellfish			Talanta 224 (2021) 121842
365	GYM	20:1 10-O-acyl gymnodimine H		NO			Reversed phase		C52H81NO8	847.596	848.603	865.63	870.585															CI																metabolites formed in shellfish			Talanta 224 (2021) 121842
366	GYM	20:2 10-O-acyl gymnodimine H		NO			Reversed phase		C52H79NO8	845.581	846.588	863.614	868.57															CI																metabolites formed in shellfish			Talanta 224 (2021) 121842
367	GYM	16:0 10-O-acyl gymnodimine I		NO			Reversed phase		C48H75NO7	777.554	778.562	795.588	800.544															CI																metabolites formed in shellfish			Talanta 224 (2021) 121842
368	GYM	20:0 10-O-acyl gymnodimine I		NO			Reversed phase		C52H83NO7	833.617	834.624	851.651	856.606															CI																metabolites formed in shellfish			Talanta 224 (2021) 121842
369	GYM	20:1 10-O-acyl gymnodimine I		NO			Reversed phase		C52H81NO7	831.601	832.609	849.635	854.591															CI																metabolites formed in shellfish			Talanta 224 (2021) 121842
370	GYM	20:2 10-O-acyl gymnodimine I		NO			Reversed phase		C52H79NO7	829.586	830.593	847.619	852.575															CI																metabolites formed in shellfish			Talanta 224 (2021) 121842
371	GYM	20:3 10-O-acyl gymnodimine I		NO			Reversed phase		C52H77NO7	827.57	828.577	845.604	850.559															CI																metabolites formed in shellfish			Talanta 224 (2021) 121842
372	GYM	22:1 10-O-acyl gymnodimine I		NO			Reversed phase		C54H85NO7	859.633	860.64	877.666	882.622															CI																metabolites formed in shellfish			Talanta 224 (2021) 121842
373	GYM	22:2 10-O-acyl gymnodimine I		NO			Reversed phase		C54H83NO7	857.617	858.624	875.651	880.606															CI																metabolites formed in shellfish			Talanta 224 (2021) 121842
374	GYM	22:3 10-O-acyl gymnodimine I		NO			Reversed phase		C54H81NO7	855.601	856.609	873.635	878.591															CI																metabolites formed in shellfish			Talanta 224 (2021) 121842
375	GYM	22:4 10-O-acyl gymnodimine I		NO			Reversed phase		C54H79NO7	853.586	854.593	871.619	876.575															CI																metabolites formed in shellfish			Talanta 224 (2021) 121842
376	GYM	22:5 10-O-acyl gymnodimine I		NO			Reversed phase		C54H77NO7	851.57	852.577	869.604	874.559															CI																metabolites formed in shellfish			Talanta 224 (2021) 121842
377	GYM	20:1 10-O-hydroxyacyl gymnodimine I		NO			Reversed phase		C52H81NO8	847.596	848.603	865.63	870.585															CI																metabolites formed in shellfish			Talanta 224 (2021) 121842
378	GYM	20:2 10-O-hydroxyacyl gymnodimine I		NO			Reversed phase		C52H79NO8	845.581	846.588	863.614	868.57															CI																metabolites formed in shellfish			Talanta 224 (2021) 121842
379	GYM	18:0 10-O-acyl gymnodimine J		NO			Reversed phase		C50H77NO6	787.575	788.582	805.609	810.564															CI																metabolites formed in shellfish			Talanta 224 (2021) 121842
380	GYM	18:1 10-O-acyl gymnodimine J		NO			Reversed phase		C50H75NO6	785.559	786.567	803.593	808.549															CI																metabolites formed in shellfish			Talanta 224 (2021) 121842
381	GYM	18:2 10-O-acyl gymnodimine J		NO			Reversed phase		C50H73NO6	783.544	784.551	801.578	806.533															CI																metabolites formed in shellfish			Talanta 224 (2021) 121842
382	GYM	20:0 10-O-acyl gymnodimine J		NO			Reversed phase		C52H81NO6	815.606	816.614	833.64	838.596															CI																metabolites formed in shellfish			Talanta 224 (2021) 121842
383	GYM	20:1 10-O-acyl gymnodimine J		NO			Reversed phase		C52H79NO6	813.591	814.598	831.625	836.58															CI																metabolites formed in shellfish			Talanta 224 (2021) 121842
384	GYM	22:0 10-O-acyl gymnodimine J		NO			Reversed phase		C54H85NO6	843.638	844.645	861.672	866.627															CI																metabolites formed in shellfish			Talanta 224 (2021) 121842
385	GYM	22:0 10-O-hydroxyacyl gymnodimine J		NO			Reversed phase		C54H85NO7	859.633	860.64	877.666	882.622															CI																metabolites formed in shellfish			Talanta 224 (2021) 121842
386	GYM	22:1 10-O-hydroxyacyl gymnodimine J		NO			Reversed phase		C54H83NO7	857.617	858.624	875.651	880.606															CI																metabolites formed in shellfish			Talanta 224 (2021) 121842
387	GYM	22:2 10-O-hydroxyacyl gymnodimine J		NO			Reversed phase		C54H81NO7	855.601	856.609	873.635	878.591															CI																metabolites formed in shellfish			Talanta 224 (2021) 121842
388	GYM	22:3 10-O-hydroxyacyl gymnodimine J		NO			Reversed phase		C54H79NO7	853.586	854.593	871.619	876.575															CI																metabolites formed in shellfish			Talanta 224 (2021) 121842
389	GYM	22:4 10-O-hydroxyacyl gymnodimine J		NO			Reversed phase		C54H77NO7	851.57	852.577	869.604	874.559															CI																metabolites formed in shellfish			Talanta 224 (2021) 121842
390	GYM	20:0 10-O-dihydroxyacyl gymnodimine J		NO			Reversed phase		C52H81NO8	847.596	848.603	865.63	870.585															CI																metabolites formed in shellfish			Talanta 224 (2021) 121842
391	GYM	20:1 10-O-dihydroxyacyl gymnodimine J		NO			Reversed phase		C52H79NO8	845.581	846.588	863.614	868.57															CI																metabolites formed in shellfish			Talanta 224 (2021) 121842
392	SPX	spirolide A	SPX A	NO		318996-47-3	Reversed phase		C42H61NO7	691.445	692.452	709.479	714.434			C10H15N	150.128											CI																			Mar. Drugs 2014, 12
393	SPX	spirolide B	SPX B	NO		170713-72-1	Reversed phase		C42H63NO7	693.46	694.468	711.494	716.45			C10H15N	150.128											CI																			Mar. Drugs 2014, 12
394	SPX	spirolide C	SPX C	NO		318996-49-5	Reversed phase		C43H63NO7	705.46	706.468	723.494	728.45			C28H43NO4	458.326	C11H17N	164.143									CI																			Mar. Drugs 2014, 12
395	SPX	spirolide D	SPX D	NO		170713-73-2	Reversed phase		C43H65NO7	707.476	708.483	725.51	730.465			C28H43NO4	458.326	C11H17N	164.143									CI																			Mar. Drugs 2014, 12
396	SPX	spirolide E	SPX E	NO		183159-71-9	Reversed phase		C42H63NO8	709.455	710.463	727.489	732.445			C27H41NO4	444.311											CI																			Mar. Drugs 2014, 12
397	SPX	spirolide F	SPX F	NO		183159-73-1	Reversed phase		C42H65NO8	711.471	712.478	729.505	734.46			C27H41NO4	444.311											CI																			Mar. Drugs 2014, 12
398	SPX	spirolide G	SPX G	NO		849215-96-9	Reversed phase		C42H61NO7	691.445	692.452	709.479	714.434			C22H35NO4	378.264	C11H17N	164.143									CI																			Mar. Drugs 2014, 12
399	SPX	spirolide H	SPX H	NO		1172640-75-3	Reversed phase		C40H59NO6	649.434	650.442	667.468	672.423			C25H39NO3	402.3	C11H17N	164.143									CI																			Mar. Drugs 2014, 12
400	SPX	spirolide I	SPX I	NO		1172640-76-4	Reversed phase		C40H61NO6	651.45	652.457	669.484	674.439			C25H39NO3	402.3	C11H17N	164.143									CI																			Mar. Drugs 2014, 12
401	SPX	13-desmethyl spirolide C	SPX1	YES	Cifga, Spain; NRC-CNRC, Canada	334974-07-1	Reversed phase	8.58	C42H61NO7	691.445	692.452	709.479	714.434			C27H41NO4	444.311	C11H17N	164.143	690.438								CI																Alexandrium Ostenfeldii			Mar. Drugs 2014, 12
402	SPX	19-desmethyl spirolide C		NO			Reversed phase		C42H61NO7	691.445	692.452	709.479	714.434															CI
403	SPX	13,19-didesmethyl spirolide C		YES	Cifga, Spain	908118-02-5	Reversed phase	7.89	C41H59NO7	677.429	678.436	695.463	700.418			C26H39NO4	430.295	C11H17N	164.143	676.422								CI																Alexandrium Ostenfeldii			Mar. Drugs 2014, 12
404	SPX	27-hydroxy 13-desmethyl spirolide C		NO		689277-19-8	Reversed phase		C42H61NO8	707.44	708.447	725.474	730.429			C27H43NO6	478.316	C11H17NO	180.138									CI																			Mar. Drugs 2014, 12
405	SPX	27-hydroxy 13,19-didesmethyl spirolide C		NO		1000865-10-0	Reversed phase		C41H59NO8	693.424	694.431	711.458	716.413			C26H41NO6	464.301	C11H17NO	180.138									CI																			Mar. Drugs 2014, 12
406	SPX	27-oxo 13,19-didesmethyl spirolide C		NO		1310090-06-2	Reversed phase		C41H57NO8	691.408	692.416	709.442	714.398			C26H37NO5	444.274	C11H15NO	178.123									CI																			Mar. Drugs 2014, 12
407	SPX	20-hydroxy 13,19-didesmethyl spirolide C		NO			Reversed phase		C41H59NO8	693.424	694.431	711.458	716.413					C11H17N	164.143									CI																Alexandrium Ostenfeldii			Mar. Drugs 2018, 16, 446
408	SPX	27-hydroxy-13-desmethyl spirolide D		NO			Reversed phase		C42H63NO8	709.455	710.463	727.489	732.445			C27H41NO5	460.306	C11H17NO	180.138																												Analytical and Bioanalytical Chemistry (2021) 413:2055–2069
409	SPX	20-hydroxy 13,19-didesmethyl spirolide D		NO			Reversed phase		C41H61NO8	695.44	696.447	713.474	718.429					C11H17N	164.143									CI																Alexandrium Ostenfeldii			Mar. Drugs 2018, 16, 446
410	SPX	13-desmethyl spirolide D		NO			Reversed phase		C42H63NO7	693.46	694.468	711.494	716.45			C27H41NO4	444.311	C11H17N	164.143									CI																			Mar. Drugs 2014, 12
411	SPX	13-desmethyl spirolide G		NO			Reversed phase		C41H59NO7	677.429	678.436	695.463	700.418			C11H17N	164.143											CI																			Mar. Drugs 2014, 12
412	SPX	20-methyl spirolide G	SPX20G	YES	Cifga, Spain	849215-95-8	Reversed phase	8.75	C43H63NO7	705.46	706.468	723.494	728.45			C22H35O2N	346.274	C11H17N	164.143	704.453								CI																			Mar. Drugs 2014, 12
413	SPX	12:0 17-O-acyl 20-methyl spirolide G	12:0 20meSPXG	NO		901124-54-7	Reversed phase		C55H85NO8	887.628	888.635	905.661	910.617			C43H61NO6	688.457	C11H17N	164.143									CI																metabolites formed in shellfish			Rapid Commun. Mass Spectrom. 2006; 20: 1531–1537
414	SPX	14:0 17-O-acyl 20-methyl spirolide G	14:0 20meSPXG	NO		901124-55-8	Reversed phase		C57H89NO8	915.659	916.666	933.693	938.648			C43H61NO6	688.457	C11H17N	164.143									CI																metabolites formed in shellfish			Rapid Commun. Mass Spectrom. 2006; 20: 1531–1537
415	SPX	14:1 17-O-acyl 20-methyl spirolide G	14:1 20meSPXG	NO		901128-59-4	Reversed phase		C57H87NO8	913.643	914.65	931.677	936.632			C43H61NO6	688.457	C11H17N	164.143									CI																metabolites formed in shellfish			Rapid Commun. Mass Spectrom. 2006; 20: 1531–1537
416	SPX	14:2 17-O-acyl 20-methyl spirolide G	14:2 20meSPXG	NO		901128-57-2	Reversed phase		C57H85NO8	911.628	912.635	929.661	934.617			C43H61NO6	688.457	C11H17N	164.143									CI																metabolites formed in shellfish			Rapid Commun. Mass Spectrom. 2006; 20: 1531–1537
417	SPX	14:3 17-O-acyl 20-methyl spirolide G	14:3 20meSPXG	NO		901128-55-0	Reversed phase		C57H83NO8	909.612	910.619	927.646	932.601			C43H61NO6	688.457	C11H17N	164.143									CI																metabolites formed in shellfish			Rapid Commun. Mass Spectrom. 2006; 20: 1531–1537
418	SPX	16:0 17-O-acyl 20-methyl spirolide G	16:0 20meSPXG; 17-O-palmitoyl-20-methyl spirolide G	NO		901124-53-6	Reversed phase		C59H93NO8	943.69	944.697	961.724	966.679			C43H61NO6	688.457	C11H17N	164.143									CI																metabolites formed in shellfish			Rapid Commun. Mass Spectrom. 2006; 20: 1531–1537
419	SPX	16:1 17-O-acyl 20-methyl spirolide G	16:1 20meSPXG	NO		901128-67-4	Reversed phase		C59H91NO8	941.674	942.682	959.708	964.664			C43H61NO6	688.457	C11H17N	164.143									CI																metabolites formed in shellfish			Rapid Commun. Mass Spectrom. 2006; 20: 1531–1537
420	SPX	16:2 17-O-acyl 20-methyl spirolide G	16:2 20meSPXG	NO		901128-65-2	Reversed phase		C59H89NO8	939.659	940.666	957.693	962.648			C43H61NO6	688.457	C11H17N	164.143									CI																metabolites formed in shellfish			Rapid Commun. Mass Spectrom. 2006; 20: 1531–1537
421	SPX	16:3 17-O-acyl 20-methyl spirolide G	16:3 20meSPXG	NO		901128-63-0	Reversed phase		C59H87NO8	937.643	938.65	955.677	960.632			C43H61NO6	688.457	C11H17N	164.143									CI																metabolites formed in shellfish			Rapid Commun. Mass Spectrom. 2006; 20: 1531–1537
422	SPX	16:4 17-O-acyl 20-methyl spirolide G	16:4 20meSPXG	NO		901128-61-8	Reversed phase		C59H85NO8	935.628	936.635	953.661	958.617			C43H61NO6	688.457	C11H17N	164.143									CI																metabolites formed in shellfish			Rapid Commun. Mass Spectrom. 2006; 20: 1531–1537
423	SPX	18:0 17-O-acyl 20-methyl spirolide G	18:0 20meSPXG	NO		901124-59-2	Reversed phase		C61H97NO8	971.721	972.729	989.755	994.711			C43H61NO6	688.457	C11H17N	164.143									CI																metabolites formed in shellfish			Rapid Commun. Mass Spectrom. 2006; 20: 1531–1537
424	SPX	18:1 17-O-acyl 20-methyl spirolide G	18:1 20meSPXG	NO		901124-58-1	Reversed phase		C61H95NO8	969.706	970.713	987.74	992.695			C43H61NO6	688.457	C11H17N	164.143									CI																metabolites formed in shellfish			Rapid Commun. Mass Spectrom. 2006; 20: 1531–1537
425	SPX	18:2 17-O-acyl 20-methyl spirolide G	18:2 20meSPXG	NO		901124-57-0	Reversed phase		C61H93NO8	967.69	968.697	985.724	990.679			C43H61NO6	688.457	C11H17N	164.143									CI																metabolites formed in shellfish			Rapid Commun. Mass Spectrom. 2006; 20: 1531–1537
426	SPX	18:3 17-O-acyl 20-methyl spirolide G	18:3 20meSPXG	NO		901124-56-9	Reversed phase		C61H91NO8	965.674	966.682	983.708	988.664			C43H61NO6	688.457	C11H17N	164.143									CI																metabolites formed in shellfish			Rapid Commun. Mass Spectrom. 2006; 20: 1531–1537
427	SPX	18:4 17-O-acyl 20-methyl spirolide G	18:4 20meSPXG	NO		901128-69-6	Reversed phase		C61H89NO8	963.659	964.666	981.693	986.648			C43H61NO6	688.457	C11H17N	164.143									CI																metabolites formed in shellfish			Rapid Commun. Mass Spectrom. 2006; 20: 1531–1537
428	SPX	20:1 17-O-acyl 20-methyl spirolide G	20:1 20meSPXG	NO		901128-75-4	Reversed phase		C63H99NO8	997.737	998.744	1015.77	1020.73			C43H61NO6	688.457	C11H17N	164.143									CI																metabolites formed in shellfish			Rapid Commun. Mass Spectrom. 2006; 20: 1531–1537
429	SPX	20:2 17-O-acyl 20-methyl spirolide G	20:2 20meSPXG	NO		901128-73-2	Reversed phase		C63H97NO8	995.721	996.729	1013.76	1018.71			C43H61NO6	688.457	C11H17N	164.143									CI																metabolites formed in shellfish			Rapid Commun. Mass Spectrom. 2006; 20: 1531–1537
430	SPX	20:3 17-O-acyl 20-methyl spirolide G	20:3 20meSPXG	NO		901128-71-0	Reversed phase		C63H95NO8	993.706	994.713	1011.74	1016.69			C43H61NO6	688.457	C11H17N	164.143									CI																metabolites formed in shellfish			Rapid Commun. Mass Spectrom. 2006; 20: 1531–1537
431	SPX	20:4 17-O-acyl 20-methyl spirolide G	20:4 20meSPXG	NO		901124-61-6	Reversed phase		C63H93NO8	991.69	992.697	1009.72	1014.68			C43H61NO6	688.457	C11H17N	164.143									CI																metabolites formed in shellfish			Rapid Commun. Mass Spectrom. 2006; 20: 1531–1537
432	SPX	20:5 17-O-acyl 20-methyl spirolide G	20:5 20meSPXG	NO		901124-60-5	Reversed phase		C63H91NO8	989.674	990.682	1007.71	1012.66			C43H61NO6	688.457	C11H17N	164.143									CI																metabolites formed in shellfish			Rapid Commun. Mass Spectrom. 2006; 20: 1531–1537
433	SPX	22:6 17-O-acyl 20-methyl spirolide G	22:6 20meSPXG	NO		901124-62-7	Reversed phase		C65H93NO8	1015.69	1016.7	1033.72	1038.68			C43H61NO6	688.457	C11H17N	164.143									CI																metabolites formed in shellfish			Rapid Commun. Mass Spectrom. 2006; 20: 1531–1537
434	PnTX	pinnatoxin A	PnTX A	NO		160759-36-4	Reversed phase		C41H61NO9	711.435	712.442	729.468	734.424			C28H43NO4	458.326	C11H17N	164.143									CI																			Mar. Drugs 2014, 12
435	PnTX	pinnatoxin B	PnTX B	NO		160903-44-6	Reversed phase		C42H64N2O9	740.461	741.468	758.495	763.45			C28H43NO4	458.326	C11H17N	164.143									CI																			Mar. Drugs 2014, 12
436	PnTX	pinnatoxin C	PnTX C	NO		167228-66-2	Reversed phase		C42H64N2O9	740.461	741.468	758.495	763.45			C28H43NO4	458.326	C11H17N	164.143									CI																			Mar. Drugs 2014, 12
437	PnTX	pinnatoxin D	PnTX D	NO		167228-67-3	Reversed phase		C45H67NO10	781.476	782.484	799.51	804.466			C27H43NO4	446.326	C11H17N	164.143									CI																			Mar. Drugs 2014, 12
438	PnTX	pinnatoxin E	PnTX E	NO	Merck, Germany	1227167-69-2	Reversed phase	7.94	C45H69NO10	783.492	784.499	801.526	806.481			C27H43NO4	446.326	C11H17N	164.143	782.485								CI																			Mar. Drugs 2014, 12
439	PnTX	36-epi-pinnatoxin E		NO		1227167-72-7	Reversed phase		C45H69NO10	783.492	784.499	801.526	806.481			C27H43NO4	446.326	C11H17N	164.143									CI																			J. Agric. Food Chem. 2010, 58, 6532–6542
440	PnTX	pinnatoxin E 7-methyl ester		NO		1227167-71-6	Reversed phase	9.03	C46H71NO10	797.508	798.515	815.542	820.497			C27H43NO4	446.326	C11H17N	164.143	-								CI																			J. Agric. Food Chem. 2010, 58, 6532–6542
441	PnTX	pinnatoxin E amine		NO		1227065-40-8	Reversed phase		C45H71NO10	785.508	786.515	803.542	808.497															CI																			J. Agric. Food Chem. 2010, 58, 6532–6542
442	PnTX	36-epi-pinnatoxin E amine		NO		1227065-42-0	Reversed phase		C45H71NO10	785.508	786.515	803.542	808.497															CI																			J. Agric. Food Chem. 2010, 58, 6532–6542
443	PnTX	pinnatoxin F	PnTX F	NO	Merck, Germany	1227167-70-5	Reversed phase	9.25	C45H67NO9	765.482	766.489	783.515	788.471			C27H43NO4	446.326	C11H17N	164.143	-								CI																			Mar. Drugs 2014, 12
444	PnTX	pinnatoxin G	PnTX G	YES	NRC-CNRC, Canada; Merck, Germany	1312711-74-2	Reversed phase	9.43	C42H63NO7	693.46	694.468	711.494	716.45			C28H43NO4	458.326	C11H17N	164.143	-								CI																			Mar. Drugs 2014, 12
445	PnTX	pinnatoxin H	PnTX H	NO		1627698-66-1	Reversed phase		C43H65NO7	707.476	708.483	725.51	730.465															CI																			Tetrahedron Letters 55 (2014) 5508–5510
446	PnTX	14:0 28-O-acyl pinnatoxin G	14:0 PnTX G	NO		1357288-07-3	Reversed phase		C56H89NO8	903.659	904.666	921.693	926.648			C28H43NO4	458.326	C11H17N	164.143									CI																metabolites formed in shellfish			J. Agric.Food Chem. 2012, 60, 1437−1446
447	PnTX	15:0 28-O-acyl pinnatoxin G	15:0 PnTX G	NO		1357288-08-4	Reversed phase		C57H91NO8	917.674	918.682	935.708	940.664			C28H43NO4	458.326	C11H17N	164.143									CI																metabolites formed in shellfish			J. Agric.Food Chem. 2012, 60, 1437−1446
448	PnTX	16:0 28-O-acyl pinnatoxin G	16:0 PnTX G	NO		1357288-10-8	Reversed phase		C58H93NO8	931.69	932.697	949.724	954.679			C28H43NO4	458.326	C11H17N	164.143									CI																metabolites formed in shellfish			J. Agric.Food Chem. 2012, 60, 1437−1446
449	PnTX	16:1 28-O-acyl pinnatoxin G	16:1 PnTX G	NO		1357288-09-5	Reversed phase		C58H91NO8	929.674	930.682	947.708	952.664			C28H43NO4	458.326	C11H17N	164.143									CI																metabolites formed in shellfish			J. Agric.Food Chem. 2012, 60, 1437−1446
450	PnTX	16:2 28-O-acyl pinnatoxin G	16:2 PnTX G	NO		1357290-45-9	Reversed phase		C58H89NO8	927.659	928.666	945.693	950.648			C28H43NO4	458.326	C11H17N	164.143									CI																metabolites formed in shellfish			J. Agric.Food Chem. 2012, 60, 1437−1446
451	PnTX	17:0 28-O-acyl pinnatoxin G	17:0 PnTX G	NO		1357288-11-9	Reversed phase		C59H95NO8	945.706	946.713	963.74	968.695			C28H43NO4	458.326	C11H17N	164.143									CI																metabolites formed in shellfish			J. Agric.Food Chem. 2012, 60, 1437−1446
452	PnTX	17:1 28-O-acyl pinnatoxin G	17:1 PnTX G	NO		1357290-49-3	Reversed phase		C59H93NO8	943.69	944.697	961.724	966.679			C28H43NO4	458.326	C11H17N	164.143									CI																metabolites formed in shellfish			J. Agric.Food Chem. 2012, 60, 1437−1446
453	PnTX	17:2 28-O-acyl pinnatoxin G	17:2 PnTX G	NO		1357290-47-1	Reversed phase		C59H91NO8	941.674	942.682	959.708	964.664			C28H43NO4	458.326	C11H17N	164.143									CI																metabolites formed in shellfish			J. Agric.Food Chem. 2012, 60, 1437−1446
454	PnTX	18:0 28-O-acyl pinnatoxin G	18:0 PnTX G	NO		1357288-15-3	Reversed phase		C60H97NO8	959.721	960.729	977.755	982.711			C28H43NO4	458.326	C11H17N	164.143									CI																metabolites formed in shellfish			J. Agric.Food Chem. 2012, 60, 1437−1446
455	PnTX	18:1 28-O-acyl pinnatoxin G	18:1 PnTX G	NO		1357288-14-2	Reversed phase		C60H95NO8	957.706	958.713	975.74	980.695			C28H43NO4	458.326	C11H17N	164.143									CI																metabolites formed in shellfish			J. Agric.Food Chem. 2012, 60, 1437−1446
456	PnTX	18:2 28-O-acyl pinnatoxin G	18:2 PnTX G	NO		1357288-13-1	Reversed phase		C60H93NO8	955.69	956.697	973.724	978.679			C28H43NO4	458.326	C11H17N	164.143									CI																metabolites formed in shellfish			J. Agric.Food Chem. 2012, 60, 1437−1446
457	PnTX	18:3 28-O-acyl pinnatoxin G	18:3 PnTX G	NO		1357288-12-0	Reversed phase		C60H91NO8	953.674	954.682	971.708	976.664			C28H43NO4	458.326	C11H17N	164.143									CI																metabolites formed in shellfish			J. Agric.Food Chem. 2012, 60, 1437−1446
458	PnTX	18:4 28-O-acyl pinnatoxin G	18:4 PnTX G	NO		1357290-51-7	Reversed phase		C60H89NO8	951.659	952.666	969.693	974.648			C28H43NO4	458.326	C11H17N	164.143									CI																metabolites formed in shellfish			J. Agric.Food Chem. 2012, 60, 1437−1446
459	PnTX	19:0 28-O-acyl pinnatoxin G	19:0 PnTX G	NO		1357288-16-4	Reversed phase		C61H99NO8	973.737	974.744	991.771	996.726			C28H43NO4	458.326	C11H17N	164.143									CI																metabolites formed in shellfish			J. Agric.Food Chem. 2012, 60, 1437−1446
460	PnTX	20:1 28-O-acyl pinnatoxin G	20:1 PnTX G	NO		1357288-20-0	Reversed phase		C62H99NO8	985.737	986.744	1003.77	1008.73			C28H43NO4	458.326	C11H17N	164.143									CI																metabolites formed in shellfish			J. Agric.Food Chem. 2012, 60, 1437−1446
461	PnTX	20:2 28-O-acyl pinnatoxin G	20:2 PnTX G	NO		1357290-54-0	Reversed phase		C62H97NO8	983.721	984.729	1001.76	1006.71			C28H43NO4	458.326	C11H17N	164.143									CI																metabolites formed in shellfish			J. Agric.Food Chem. 2012, 60, 1437−1446
462	PnTX	20:3 28-O-acyl pinnatoxin G	20:3 PnTX G	NO		1357288-19-7	Reversed phase		C62H95NO8	981.706	982.713	999.74	1004.69			C28H43NO4	458.326	C11H17N	164.143									CI																metabolites formed in shellfish			J. Agric.Food Chem. 2012, 60, 1437−1446
463	PnTX	20:4 28-O-acyl pinnatoxin G	20:4 PnTX G	NO		1357288-18-6	Reversed phase		C62H93NO8	979.69	980.697	997.724	1002.68			C28H43NO4	458.326	C11H17N	164.143									CI																metabolites formed in shellfish			J. Agric.Food Chem. 2012, 60, 1437−1446
464	PnTX	20:5 28-O-acyl pinnatoxin G	20:5 PnTX G	NO		1357288-17-5	Reversed phase		C62H91NO8	977.674	978.682	995.708	1000.66			C28H43NO4	458.326	C11H17N	164.143									CI																metabolites formed in shellfish			J. Agric.Food Chem. 2012, 60, 1437−1446
465	PnTX	22:2 28-O-acyl pinnatoxin G	22:2 PnTX G	NO		1357290-63-1	Reversed phase		C64H101NO8	1011.75	1012.76	1029.79	1034.74			C28H43NO4	458.326	C11H17N	164.143									CI																metabolites formed in shellfish			J. Agric.Food Chem. 2012, 60, 1437−1446
466	PnTX	22:3 28-O-acyl pinnatoxin G	22:3 PnTX G	NO		1357290-61-9	Reversed phase		C64H99NO8	1009.74	1010.74	1027.77	1032.73			C28H43NO4	458.326	C11H17N	164.143									CI																metabolites formed in shellfish			J. Agric.Food Chem. 2012, 60, 1437−1446
467	PnTX	22:4 28-O-acyl pinnatoxin G	22:4 PnTX G	NO		1357290-59-5	Reversed phase		C64H97NO8	1007.72	1008.73	1025.76	1030.71			C28H43NO4	458.326	C11H17N	164.143									CI																metabolites formed in shellfish			J. Agric.Food Chem. 2012, 60, 1437−1446
468	PnTX	22:5 28-O-acyl pinnatoxin G	22:5 PnTX G	NO		1357290-57-3	Reversed phase		C64H95NO8	1005.71	1006.71	1023.74	1028.69			C28H43NO4	458.326	C11H17N	164.143									CI																metabolites formed in shellfish			J. Agric.Food Chem. 2012, 60, 1437−1446
469	PnTX	22:6 28-O-acyl pinnatoxin G	22:6 PnTX G	NO		1357288-21-1	Reversed phase		C64H93NO8	1003.69	1004.7	1021.72	1026.68			C28H43NO4	458.326	C11H17N	164.143									CI																metabolites formed in shellfish			J. Agric.Food Chem. 2012, 60, 1437−1446
470	PnTX	24:5 28-O-acyl pinnatoxin G	24:5 PnTX G	NO		1357290-68-6	Reversed phase		C66H99NO8	1033.74	1034.74	1051.77	1056.73			C28H43NO4	458.326	C11H17N	164.143									CI																metabolites formed in shellfish			J. Agric.Food Chem. 2012, 60, 1437−1446
471	PnTX	24:6 28-O-acyl pinnatoxin G	24:6 PnTX G	NO		1357290-66-4	Reversed phase		C66H97NO8	1031.72	1032.73	1049.76	1054.71			C28H43NO4	458.326	C11H17N	164.143									CI																metabolites formed in shellfish			J. Agric.Food Chem. 2012, 60, 1437−1446
472	PtTX	pteriatoxin A	PtTX A	NO		352275-99-1	Reversed phase		C45H70N2O10S	830.475	831.482	848.509	853.464															CI																			J. Agric. Food Chem. 2010, 58, 6532–6542
473	PtTX	pteriatoxin B	PtTX B	NO		352276-00-7	Reversed phase		C45H70N2O10S	830.475	831.482	848.509	853.464															CI																			J. Agric. Food Chem. 2010, 58, 6532–6542
474	PtTX	pteriatoxin C	PtTX C	NO		352276-01-8	Reversed phase		C45H70N2O10S	830.475	831.482	848.509	853.464															CI																			J. Agric. Food Chem. 2010, 58, 6532–6542
475		portimine		NO		1448725-20-9	Reversed phase		C23H31NO5	401.22	402.228	419.254	424.209															CI																Vulcanodinium rugosum			Tetrahedron Letters 54 (2013) 4705–4707
476		portimine B		NO			Reversed phase		C23H31NO6	417.215	418.222	435.249	440.204															CI																Vulcanodinium rugosum			ACS Med. Chem. Lett. 2019, 10, 175−179
477		(+)-Symbioimine		NO		862479-86-5	Reversed phase		C19H23NO5S	377.13	378.137	395.164	400.119															CI																Symbiodinium sp			Bioorganic & Medicinal Chemistry, Volume 13, Issue 17, 1 September 2005, Pages 5253-5258
478		Neosymbioimine		NO		865093-33-0	Reversed phase		C21H27NO5S	405.161	406.168	423.195	428.15															CI																Symbiodinium sp			Bioorganic & Medicinal Chemistry, Volume 13, Issue 17, 1 September 2005, Pages 5253-5258
479		prorocentrolide		NO		117120-34-0	Reversed phase		C56H85NO13	979.602	980.609	997.636	1002.59															CI																Prorocentrum lima			Mini-Reviews in Medicinal Chemistry 10 (1), pp. 51-61
480		prorocentrolide B		NO		184296-31-9	Reversed phase		C56H85NO17S	1075.55	1076.56	1093.59	1098.54															CI																Prorocentrum maculosum			Mini-Reviews in Medicinal Chemistry 10 (1), pp. 51-61
481		9,51-dihydro prorocentrolide		NO		123072-68-4	Reversed phase		C56H87NO13	981.618	982.625	999.652	1004.61															CI																Prorocentrum lima			Mini-Reviews in Medicinal Chemistry 10 (1), pp. 51-61
482		30-sulfate prorocentrolide		NO			Reversed phase		C56H85NO17S	1075.55	1076.56	1093.59	1098.54															CI																Prorocentrum lima			Mini-Reviews in Medicinal Chemistry 10 (1), pp. 51-61
483		4-hydroxy prorocentrolide		NO			Reversed phase		C56H85NO14	995.597	996.604	1013.63	1018.59															CI																Prorocentrum lima			Mini-Reviews in Medicinal Chemistry 10 (1), pp. 51-61
484		14-O-acetyl-4-hydroxy prorocentrolide		NO			Reversed phase		C58H87NO15	1037.61	1038.61	1055.64	1060.6															CI																metabolites formed in shellfish			Toxins (Basel). 2018 Mar; 10(3): 97.
485		spiroprorocentrimine		NO		339176-79-3	Reversed phase		C42H69NO13S	827.449	828.456	845.483	850.438															CI																			Mini-Reviews in Medicinal Chemistry 10 (1), pp. 51-61
486		prorocentin		NO		865536-64-7	Reversed phase		C39H60O9	672.424	673.431	690.458	695.413															CI																Prorocentrum lima			Mini-Reviews in Medicinal Chemistry 10 (1), pp. 51-61
487	AZA	azaspiracid 1	AZA1; azaspiracid; (-)-azaspiracid 1; KT3	YES	Cifga, Spain; NRC-CNRC, Canada	214899-21-5	Reversed phase	13.97	C47H71NO12	841.498	842.505	859.531	864.487			C47H69NO11	824.494	C38H57NO9	672.411	840.49								AZP				x								160	µg AZA1-eq/kg	1	AZA1 eq.*	Amphidoma languida; Azadinium poporum; A.spinosum			*The EFSA Journal (2008) 723, 1-52	Rapid Commun. Mass Spectrom. 2008; 22: 549–558
488	AZA	37-epi-Azaspiracid 1		NO		1544556-64-0	Reversed phase		C47H71NO12	841.498	842.505	859.531	864.487															AZP				x															Chem. Res. Toxicol. 2014, 27, 587−600
489	AZA	dehydroazaspiracid 1		NO			Reversed phase		C47H69NO11	823.487	824.494	841.521	846.476			C38H57NO9	672.411	C27H43NO5	462.321									AZP				x															Analytical and Bioanalytical Chemistry (2021) 413:2055–2069
490	AZA	azaspiracid 2	AZA2; 8-​methylazaspiracid; (-​)​-​azaspiracid 2	YES	Cifga, Spain; NRC-CNRC, Canada	265996-92-7	Reversed phase	14.36	C48H73NO12	855.513	856.521	873.547	878.503			C48H71NO11	838.51	C38H57NO9	672.411	854.506								AZP				x								160	µg AZA1-eq/kg	1.8	AZA1 eq.*	Amphidoma languida; Azadinium poporum; A.spinosum			*The EFSA Journal (2008) 723, 1-52	Rapid Commun. Mass Spectrom. 2008; 22: 549–558
491	AZA	37-epi-Azaspiracid 2		NO		1544556-68-4	Reversed phase		C48H73NO12	855.513	856.521	873.547	878.503															AZP				x															Chem. Res. Toxicol. 2014, 27, 587−600
492	AZA	azaspiracid 3	AZA3; 22-​desmethylazaspiracid; (-)-azaspiracid 3	YES	Cifga, Spain; NRC-CNRC, Canada	265996-93-8	Reversed phase	13.28	C46H69NO12	827.482	828.489	845.516	850.471			C46H67NO11	810.479	C37H55NO9	658.395	826.475								AZP				x								160	µg AZA1-eq/kg	1.4	AZA1 eq.*	Amphidoma languida; Azadinium poporum; A.spinosum			*The EFSA Journal (2008) 723, 1-52	Rapid Commun. Mass Spectrom. 2008; 22: 549–558
493	AZA	37-epi-Azaspiracid 3		NO		1544556-70-8	Reversed phase		C46H69NO12	827.482	828.489	845.516	850.471															AZP				x															Chem. Res. Toxicol. 2014, 27, 587−600
494	AZA	azaspiracid 4	AZA4; 22-desmethyl-3-hydroxyazaspiracid	YES	Cifga, Spain	344422-49-7	Reversed phase	11.4	C46H69NO13	843.477	844.484	861.511	866.466			C46H67NO12	826.474	C37H55NO9	658.395	842.47								AZP				x												Amphidoma languida; Azadinium poporum; A.spinosum			The EFSA Journal (2008) 723, 1-52	Rapid Commun. Mass Spectrom. 2008; 22: 549–558
495	AZA	azaspiracid 5	AZA5; 22-desmethyl-23-hydroxyazaspiracid	YES	Cifga, Spain	344422-51-1	Reversed phase	12.22	C46H69NO13	843.477	844.484	861.511	866.466			C46H67NO12	826.474	C37H55NO10	674.39	842.47								AZP				x												Amphidoma languida; Azadinium poporum; A.spinosum			The EFSA Journal (2008) 723, 1-52	Rapid Commun. Mass Spectrom. 2008; 22: 549–558
496	AZA	azaspiracid 6	AZA6; 22-desmethyl-8-methylazaspiracid	NO		629656-47-9	Reversed phase		C47H71NO12	841.498	842.505	859.531	864.487			C47H69NO11	824.494	C37H55NO9	658.395									AZP				x												Amphidoma languida; Azadinium poporum; A.spinosum			The EFSA Journal (2008) 723, 1-52	Rapid Commun. Mass Spectrom. 2008; 22: 549–558
497	AZA	dehydroazaspiracid 6		NO			Reversed phase		C47H69NO11	823.487	824.494	841.521	846.476			C37H55NO9	658.395	C26H41NO5	448.306									AZP				x															Analytical and Bioanalytical Chemistry (2021) 413:2055–2069
498	AZA	azaspiracid 7	AZA7; 3-​hydroxyazaspiracid	NO		629656-50-4	Reversed phase		C47H71NO13	857.493	858.5	875.526	880.482			C47H69NO12	840.489	C38H57NO9	672.411									AZP				x												Amphidoma languida; Azadinium poporum; A.spinosum			The EFSA Journal (2008) 723, 1-52	Rapid Commun. Mass Spectrom. 2008; 22: 549–558
499	AZA	3-epi-Azaspiracid 7		NO		2088118-80-1	Reversed phase		C47H71NO13	857.493	858.5	875.526	880.482															AZP				x															Anal Bioanal Chem. 2017 Feb;409(4):1121-1134.
500	AZA	azaspiracid 8	AZA8; 23-​hydroxyazaspiracid	NO		629656-53-7	Reversed phase		C47H71NO13	857.493	858.5	875.526	880.482			C47H69NO12	840.489	C38H57NO10	688.406									AZP				x												Amphidoma languida; Azadinium poporum; A.spinosum			The EFSA Journal (2008) 723, 1-52	Rapid Commun. Mass Spectrom. 2008; 22: 549–558
501	AZA	azaspiracid 9	AZA9; 22-desmethyl-3-hydroxy-8-methylazaspiracid	NO		629656-56-0	Reversed phase		C47H71NO13	857.493	858.5	875.526	880.482			C47H69NO12	840.489	C37H55NO9	658.395									AZP				x												Amphidoma languida; Azadinium poporum; A.spinosum			The EFSA Journal (2008) 723, 1-52	Rapid Commun. Mass Spectrom. 2008; 22: 549–558
502	AZA	azaspiracid 10	AZA10; 22-desmethyl-23-hydroxy-8-methylazaspiracid	NO		629656-59-3	Reversed phase		C47H71NO13	857.493	858.5	875.526	880.482			C47H69NO12	840.489	C37H55NO10	674.39									AZP				x												Amphidoma languida; Azadinium poporum; A.spinosum			The EFSA Journal (2008) 723, 1-52	Rapid Commun. Mass Spectrom. 2008; 22: 549–558
503	AZA	azaspiracid 11	AZA11; 3-hydroxy-8-methylazaspiracid	NO		629656-62-8	Reversed phase		C48H73NO13	871.508	872.515	889.542	894.497			C48H71NO12	854.505	C38H57NO9	672.411									AZP				x												Amphidoma languida; Azadinium poporum; A.spinosum			The EFSA Journal (2008) 723, 1-52	Rapid Commun. Mass Spectrom. 2008; 22: 549–558
504	AZA	azaspiracid 12	AZA12; 23-hydroxy-8-methylazaspiracid	NO		629656-65-1	Reversed phase		C48H73NO13	871.508	872.515	889.542	894.497			C48H71NO12	854.505	C38H57NO10	688.406									AZP				x												Amphidoma languida; Azadinium poporum; A.spinosum			The EFSA Journal (2008) 723, 1-52	Rapid Commun. Mass Spectrom. 2008; 22: 549–558
505	AZA	azaspiracid 13	AZA13; 22-desmethyl-3,23-dihydroxyazaspiracid	NO		1021443-10-6	Reversed phase		C46H69NO14	859.472	860.479	877.506	882.461			C46H67NO13	842.469	C37H55NO10	674.39									AZP				x												Amphidoma languida; Azadinium poporum; A.spinosum			The EFSA Journal (2008) 723, 1-52	Rapid Commun. Mass Spectrom. 2008; 22: 549–558
506	AZA	azaspiracid 14	AZA14; 3,23-dihydroxyazaspiracid	NO		1021443-13-9	Reversed phase		C47H71NO14	873.487	874.495	891.521	896.477			C47H69NO13	856.484	C38H57NO10	688.406									AZP				x												Amphidoma languida; Azadinium poporum; A.spinosum			The EFSA Journal (2008) 723, 1-52	Rapid Commun. Mass Spectrom. 2008; 22: 549–558
507	AZA	azaspiracid 15	AZA15; 22-desmethyl-3,23-dihydroxy-8-methylazaspiracid	NO		1021443-12-8	Reversed phase		C47H71NO14	873.487	874.495	891.521	896.477			C47H69NO13	856.484	C37H55NO10	674.39									AZP				x												Amphidoma languida; Azadinium poporum; A.spinosum			The EFSA Journal (2008) 723, 1-52	Rapid Commun. Mass Spectrom. 2008; 22: 549–558
508	AZA	azaspiracid 16	AZA16; 3,23-dihydroxy-8-methylazaspiracid	NO		1021443-14-0	Reversed phase		C48H73NO14	887.503	888.51	905.537	910.492			C48H71NO13	870.5	C38H57NO10	688.406									AZP				x												Amphidoma languida; Azadinium poporum; A.spinosum			The EFSA Journal (2008) 723, 1-52	Rapid Commun. Mass Spectrom. 2008; 22: 549–558
509	AZA	azaspiracid 17	AZA17; carboxy-22-desmethylazaspiracid	NO		1094622-62-4	Reversed phase		C47H69NO14	871.472	872.479	889.506	894.461			C47H67NO13	854.469	C37H55NO9	658.395									AZP				x												Amphidoma languida; Azadinium poporum; A.spinosum			The EFSA Journal (2008) 723, 1-52	Rapid Commun. Mass Spectrom. 2008; 22: 549–558
510	AZA	azaspiracid 18	AZA18; carboxyazaspiracid	NO		1021500-89-9	Reversed phase		C48H71NO14	885.487	886.495	903.521	908.477			C48H69NO13	868.484	C38H57NO9	672.411									AZP				x												Amphidoma languida; Azadinium poporum; A.spinosum			The EFSA Journal (2008) 723, 1-52	Rapid Commun. Mass Spectrom. 2008; 22: 549–558
511	AZA	azaspiracid 19	AZA19; carboxy-22-desmethyl-8-methylazaspiracid	NO		1094622-63-5	Reversed phase		C48H71NO14	885.487	886.495	903.521	908.477			C48H69NO13	868.484	C37H55NO9	658.395									AZP				x												Amphidoma languida; Azadinium poporum; A.spinosum			The EFSA Journal (2008) 723, 1-52	Rapid Commun. Mass Spectrom. 2008; 22: 549–558
512	AZA	azaspiracid 20	AZA20; carboxy-8-methylazaspiracid	NO		1021500-90-2	Reversed phase		C49H73NO14	899.503	900.51	917.537	922.492			C49H71NO13	882.5	C38H57NO9	672.411									AZP				x												Amphidoma languida; Azadinium poporum; A.spinosum			The EFSA Journal (2008) 723, 1-52	Rapid Commun. Mass Spectrom. 2008; 22: 549–558
513	AZA	azaspiracid 21	AZA21; carboxy-22-desmethyl-3-hydroxyazaspiracid	NO		1094622-64-6	Reversed phase		C47H69NO15	887.467	888.474	905.501	910.456			C47H67NO14	870.463	C37H55NO9	658.395									AZP				x												Amphidoma languida; Azadinium poporum; A.spinosum			The EFSA Journal (2008) 723, 1-52	Rapid Commun. Mass Spectrom. 2008; 22: 549–558
514	AZA	azaspiracid 22	AZA22; carboxy-3-hydroxyazaspiracid	NO		1021500-93-5	Reversed phase		C48H71NO15	901.482	902.49	919.516	924.472			C48H69NO14	884.479	C38H57NO9	672.411									AZP				x												Amphidoma languida; Azadinium poporum; A.spinosum			The EFSA Journal (2008) 723, 1-52	Rapid Commun. Mass Spectrom. 2008; 22: 549–558
515	AZA	azaspiracid 23	AZA23; carboxy-22-desmethyl-3-hydroxy-8-methylazaspiracid	NO		1094622-65-7	Reversed phase		C48H71NO15	901.482	902.49	919.516	924.472			C48H69NO14	884.479	C37H55NO9	658.395									AZP				x												Amphidoma languida; Azadinium poporum; A.spinosum			The EFSA Journal (2008) 723, 1-52	Rapid Commun. Mass Spectrom. 2008; 22: 549–558
516	AZA	azaspiracid 24	AZA24; carboxy-3-hydroxy-8-methylazaspiracid	NO		1021500-94-6	Reversed phase		C49H73NO15	915.498	916.505	933.532	938.487			C49H71NO14	898.495	C38H57NO9	672.411									AZP				x												Amphidoma languida; Azadinium poporum; A.spinosum			The EFSA Journal (2008) 723, 1-52	Rapid Commun. Mass Spectrom. 2008; 22: 549–558
517	AZA	azaspiracid 25 scifinder	AZA25; 21-22-dehydro-22-desmethylazaspiracid	NO		2222919-71-1	Reversed phase		C46H69NO11	811.487	812.494	829.521	834.476			C46H66NO10	793.476	C37H55NO9	658.395									AZP				x												Amphidoma languida; Azadinium poporum; A.spinosum			The EFSA Journal (2008) 723, 1-52	Rapid Commun. Mass Spectrom. 2008; 22: 549–558
518	AZA	azaspiracid 25	AZA25; 21-22-dehydro-22-desmethylazaspiracid	NO			Reversed phase		C46H67NO11	809.471	810.479	827.505	832.461			C46H66NO10	793.476	C37H55NO9	658.395									AZP				x												Amphidoma languida; Azadinium poporum; A.spinosum			The EFSA Journal (2008) 723, 1-52	Rapid Commun. Mass Spectrom. 2008; 22: 549–558
519	AZA	azaspiracid 26 scifinder	AZA26; 21-22-dehydroazaspiracid	NO		2222919-72-2	Reversed phase		C46H67NO12	825.466	826.474	843.5	848.456			C47H67NO10	806.484	C38H57NO9	672.411									AZP				x												Amphidoma languida; Azadinium poporum; A.spinosum			The EFSA Journal (2008) 723, 1-52	Rapid Commun. Mass Spectrom. 2008; 22: 549–558
520	AZA	azaspiracid 26	AZA26; 21-22-dehydroazaspiracid	NO			Reversed phase		C46H65NO12	823.451	824.458	841.485	846.44			C47H67NO10	806.484	C38H57NO9	672.411									AZP				x												Amphidoma languida; Azadinium poporum; A.spinosum			The EFSA Journal (2008) 723, 1-52	Rapid Commun. Mass Spectrom. 2008; 22: 549–558
521	AZA	azaspiracid 27 scifinder	AZA27; 21-22-dehydro-22-desmethyl-8-methylazaspiracid	NO		2222919-73-3	Reversed phase		C47H71NO11	825.503	826.51	843.537	848.492			C47H67NO10	806.484	C38H57NO9	672.411									AZP				x												Amphidoma languida; Azadinium poporum; A.spinosum			The EFSA Journal (2008) 723, 1-52	Rapid Commun. Mass Spectrom. 2008; 22: 549–558
522	AZA	azaspiracid 27	AZA27; 21-22-dehydro-22-desmethyl-8-methylazaspiracid	NO			Reversed phase		C47H69NO11	823.487	824.494	841.521	846.476			C47H67NO10	806.484	C38H57NO9	672.411									AZP				x												Amphidoma languida; Azadinium poporum; A.spinosum			The EFSA Journal (2008) 723, 1-52	Rapid Commun. Mass Spectrom. 2008; 22: 549–558
523	AZA	azaspiracid 28 scifinder	AZA28; 21-22-dehydro-8-methylazaspiracid	NO		2222919-74-4	Reversed phase		C47H69NO12	839.482	840.489	857.516	862.471			C48H69NO10	820.499	C38H57NO9	672.411									AZP				x												Amphidoma languida; Azadinium poporum; A.spinosum			The EFSA Journal (2008) 723, 1-52	Rapid Commun. Mass Spectrom. 2008; 22: 549–558
524	AZA	azaspiracid 28	AZA28; 21-22-dehydro-8-methylazaspiracid	NO			Reversed phase		C47H67NO12	837.466	838.474	855.5	860.456			C48H69NO10	820.499	C38H57NO9	672.411									AZP				x												Amphidoma languida; Azadinium poporum; A.spinosum			The EFSA Journal (2008) 723, 1-52	Rapid Commun. Mass Spectrom. 2008; 22: 549–558
525	AZA	azaspiracid 29	AZA29; 22-desmethyl-azaspiracid-1-methyl ester	NO			Reversed phase		C47H71NO12	841.498	842.505	859.531	864.487			C46H67NO11	810.479	C37H55NO9	658.395									AZP				x												storage in methanol			The EFSA Journal (2008) 723, 1-52	Rapid Commun. Mass Spectrom. 2008; 22: 549–558
526	AZA	azaspiracid 30	AZA30; azaspiracid-1-methyl ester; AZA1 methyl ketal	NO			Reversed phase		C48H73NO12	855.513	856.521	873.547	878.503			C47H69NO11	824.494	C38H57NO9	672.411									AZP				x												storage in methanol			The EFSA Journal (2008) 723, 1-52	Rapid Commun. Mass Spectrom. 2008; 22: 549–558
527	AZA	azaspiracid 31	AZA31; 22-desmethyl-8-methyl-azaspiracid-1-methyl ester	NO			Reversed phase		C48H73NO12	855.513	856.521	873.547	878.503			C47H69NO11	824.494	C38H57NO9	672.411									AZP				x												storage in methanol			The EFSA Journal (2008) 723, 1-52	Rapid Commun. Mass Spectrom. 2008; 22: 549–558
528	AZA	azaspiracid 32	AZA32; 8-methyl-azaspiracid-1-methyl ester; AZA2 methyl ketal	NO		1055949-20-6	Reversed phase		C49H75NO12	869.529	870.536	887.563	892.518			C48H71NO11	838.51	C38H57NO9	672.411									AZP				x												storage in methanol			The EFSA Journal (2008) 723, 1-52	Rapid Commun. Mass Spectrom. 2008; 22: 549–558
529	AZA	azaspiracid 33	AZA33	NO		1636140-23-2	Reversed phase		C41H65NO9	715.466	716.473	733.5	738.455			C41H63NO8	698.463	C27H43NO5	462.321									AZP				x												Amphidoma languida; Azadinium poporum; A.spinosum			Harmful Algae 36 (2014) 22–28	Harmful Algae 20 (2012) 142–155	J. Chromatogr. A 1416 (2015) 10–21
530	AZA	azaspiracid 34	AZA34	NO		1636140-24-3	Reversed phase		C45H69NO12	815.482	816.489	833.516	838.471			C45H67NO11	798.479											AZP				x												Amphidoma languida; Azadinium poporum; A.spinosum			Harmful Algae 36 (2014) 22–28
531	AZA	azaspiracid 35	AZA35	NO		1636140-21-0	Reversed phase		C46H71NO12	829.498	830.505	847.531	852.487			C46H69NO11	812.494											AZP				x												Amphidoma languida; Azadinium poporum; A.spinosum			Harmful Algae 36 (2014) 22–28
532	AZA	azaspiracid 36 scifinder	AZA36	NO		2222919-75-5	Reversed phase		C47H73NO12	843.513	844.521	861.547	866.503			C47H69NO12	840.489	C21H33NO3	348.253									AZP				x												Amphidoma languida; Azadinium poporum; A.spinosum			Harmful Algae 36 (2014) 22–28	Toxicon 60 (2012) 830–839
533	AZA	azaspiracid 36	AZA36	NO			Reversed phase		C47H71NO13	857.493	858.5	875.526	880.482			C47H69NO12	840.489	C21H33NO3	348.253									AZP				x												Amphidoma languida; Azadinium poporum; A.spinosum			Harmful Algae 36 (2014) 22–28	Toxicon 60 (2012) 830–839
534	AZA	azaspiracid 37	AZA37	NO		2222919-76-6	Reversed phase		C46H71NO13	845.493	846.5	863.526	868.482			C46H69NO12	828.489	C21H33NO3	348.253									AZP				x												Amphidoma languida; Azadinium poporum; A.spinosum			Harmful Algae 36 (2014) 22–28	Toxicon 60 (2012) 830–839
535	AZA	azaspiracid 38	AZA38	NO			Reversed phase		C46H71NO12	829.498	830.505	847.531	852.487			C46H69NO11	812.494	C21H33NO3	348.253									AZP				x												Amphidoma languida; Azadinium poporum; A.spinosum			Harmful Algae 36 (2014) 22–28	Toxicon 60 (2012) 830–839
536	AZA	azaspiracid 39	AZA39	NO			Reversed phase		C45H69NO12	815.482	816.489	833.516	838.471			C45H67NO11	798.479	C21H33NO3	348.253									AZP				x												Amphidoma languida; Azadinium poporum; A.spinosum			Harmful Algae 36 (2014) 22–28	Toxicon 60 (2012) 830–839
537	AZA	azaspiracid 40	AZA40	NO			Reversed phase		C47H71NO12	841.498	842.505	859.531	864.487			C47H69NO11	824.494	C37H55NO9	658.395									AZP				x												Amphidoma languida; Azadinium poporum; A.spinosum			Harmful Algae 36 (2014) 22–28
538	AZA	azaspiracid 41	AZA41	NO			Reversed phase		C48H71NO12	853.498	854.505	871.531	876.487			C48H69NO11	836.494	C38H55NO9	670.395									AZP				x												Amphidoma languida; Azadinium poporum; A.spinosum			Harmful Algae 36 (2014) 22–28
539	AZA	azaspiracid 42	AZA42	NO			Reversed phase		C48H71NO13	869.493	870.5	887.526	892.482			C38H53NO8	652.384	C22H33NO3	360.253									AZP				x
540	AZA	azaspiracid 43	AZA43	NO			Reversed phase		C46H69NO12	827.482	828.489	845.516	850.471															AZP				x															Harmful Algae 62 (2017) 113–126
541	AZA	azaspiracid 44 scifinder	AZA44	NO		2222919-77-7	Reversed phase		C47H71NO13	857.493	858.5	875.526	880.482															AZP				x												shellfish			Journal of Natural, Products, Volume81, Issue4, Pages885-893.
542	AZA	azaspiracid 44	AZA44	NO			Reversed phase		C47H69NO15	887.467	888.474	905.501	910.456															AZP				x												shellfish			Journal of Natural, Products, Volume81, Issue4, Pages885-893.
543	AZA	azaspiracid 45 scifinder	AZA45	NO		2222919-78-8	Reversed phase		C48H73NO14	887.503	888.51	905.537	910.492															AZP				x												shellfish			Journal of Natural, Products, Volume81, Issue4, Pages885-893.
544	AZA	azaspiracid 45	AZA45	NO		2222919-78-8	Reversed phase		C48H71NO15	901.482	902.49	919.516	924.472															AZP				x												shellfish			Journal of Natural, Products, Volume81, Issue4, Pages885-893.
545	AZA	azaspiracid 46 scifinder	AZA46	NO		2222919-79-9	Reversed phase		C47H71NO15	889.482	890.49	907.516	912.472															AZP				x												shellfish			Journal of Natural, Products, Volume81, Issue4, Pages885-893.
546	AZA	azaspiracid 46	AZA47	NO			Reversed phase		C47H69NO16	903.462	904.469	921.495	926.451															AZP				x															Journal of Natural, Products, Volume81, Issue4, Pages885-893.
547	AZA	azaspiracid 47 scifinder	AZA47	NO		2222919-80-2	Reversed phase		C48H73NO15	903.498	904.505	921.532	926.487															AZP				x												shellfish			Journal of Natural, Products, Volume81, Issue4, Pages885-893.
548	AZA	azaspiracid 47	AZA48	NO			Reversed phase		C48H71NO16	917.477	918.485	935.511	940.467															AZP				x															Journal of Natural, Products, Volume81, Issue4, Pages885-893.
549	AZA	azaspiracid 48	AZA48	NO			Reversed phase		C46H67NO12	825.466	826.474	843.5	848.456			C37H56NO10	675.398	C26H42NO5	449.314									AZP				x												shellfish/abiotic			Journal of Natural, Products, Volume81, Issue4, Pages885-893.
550	AZA	azaspiracid 49 scifinder	AZA49	NO		2222919-81-3	Reversed phase		C47H71NO12	841.498	842.505	859.531	864.487			C37H56NO9	659.403	C26H42NO5	449.314									AZP				x												shellfish/abiotic			Journal of Natural, Products, Volume81, Issue4, Pages885-893.
551	AZA	azaspiracid 49	AZA49	NO			Reversed phase		C47H69NO12	839.482	840.489	857.516	862.471															AZP				x															Journal of Natural, Products, Volume81, Issue4, Pages885-893.
552	AZA	azaspiracid 50	AZA50	NO			Reversed phase																					AZP				x															Harmful Algae 80 (2018) 15–34
553	AZA	azaspiracid 51	AZA51	NO			Reversed phase																					AZP				x															Harmful Algae 80 (2018) 15–34
554	AZA	azaspiracid 52	AZA52	NO			Reversed phase																					AZP				x															Harmful Algae 80 (2018) 15–34
555	AZA	azaspiracid 53	AZA53	NO			Reversed phase																					AZP				x															Harmful Algae 80 (2018) 15–34
556	AZA	azaspiracid 54	AZA54	NO		2091972-49-3	Reversed phase		C49H75NO12	869.529	870.536	887.563	892.518															AZP				x															Anal Bioanal Chem. 2017 Feb;409(4):1121-1134.
557	AZA	azaspiracid 55	AZA55	NO			Reversed phase																					AZP				x															Anal Bioanal Chem. 2017 Feb;409(4):1121-1134.
558	AZA	azaspiracid 56	AZA56	NO			Reversed phase																					AZP				x															Anal Bioanal Chem. 2017 Feb;409(4):1121-1134.
559	AZA	azaspiracid 57	AZA57	NO		2091972-63-1	Reversed phase		C46H69NO13	843.477	844.484	861.511	866.466															AZP				x															Anal Bioanal Chem. 2017 Feb;409(4):1121-1134.
560	AZA	azaspiracid 58	AZA58	NO		2091972-64-2	Reversed phase		C46H69NO12	827.482	828.489	845.516	850.471															AZP				x															Anal Bioanal Chem. 2017 Feb;409(4):1121-1134.
561	AZA	azaspiracid 59	AZA59	NO			Reversed phase		C47H73NO13	859.508	860.515	877.542	882.497															AZP				x															Harmful Algae 2017 Sep;68:152-167
562	AZA	azaspiracid 60	AZA60	NO			Reversed phase		C46H67NO12	825.466	826.474	843.5	848.456			C37H56NO10	675.398	C26H42NO6	465.308									AZP				x												shellfish/abiotic			. 2017 Sep;68:152-167.
563	AZA	azaspiracid 61 scifinder	AZA61	NO		2222919-82-4	Reversed phase		C47H71NO12	841.498	842.505	859.531	864.487			C37H56NO10	675.398	C26H40NO5	447.298									AZP				x												shellfish/abiotic			Journal of Natural, Products, Volume81, Issue4, Pages885-893
564	AZA	azaspiracid 61	AZA61	NO			Reversed phase		C47H69NO12	839.482	840.489	857.516	862.471			C37H56NO11	691.393	C26H40NO6	463.293									AZP				x												shellfish/abiotic			Journal of Natural, Products, Volume81, Issue4, Pages885-893
565	AZA	Azaspiracid 62	AZA62	NO			Reversed phase		C48H71NO13	869.493	870.5	887.526	892.482			C48H69NO12	852.489	C22H35NO3	362.269									AZP				x
566	AZA	Azaspiracid 63	AZA63; 7,8-hydro-8-methyl-AZA-1	NO			Reversed phase		C47H73NO12	843.513	844.521	861.547	866.503															AZP				x												Azadinium poporum			Harmful Algae 88 (2019) 101637
567	MC	microcystin AR	MC-AR	NO		138258-91-0	Reversed phase		C46H68N10O12	952.502	953.509	970.536	975.491			C9H10O	135.08			951.495													x											Nostoc BHU001			Rev Environ Sci Biotechnol (2014) 13:215–249	J. Chromatogr. A 1020 (2003) 105–119	Eur. J. Mass Spectrom. 20 (1), pp. 1-19, 2014
568	MC	microcystin AW	MC-AW	NO			Reversed phase		C51H66N8O12	982.48	983.487	1000.51	1005.47			C9H10O	135.08			981.473													x																Eur. J. Mass Spectrom. 20 (1), pp. 1-19, 2014
569	MC	microcystin FR	MC-FR	NO		111982-70-8	Reversed phase		C52H72N10O12	1028.53	1029.54	1046.57	1051.52			C9H10O	135.08			1027.53													x														Rev Environ Sci Biotechnol (2014) 13:215–249	J. Chromatogr. A 1020 (2003) 105–119	Eur. J. Mass Spectrom. 20 (1), pp. 1-19, 2014
570	MC	microcystin HarHar	MC-HarHar	NO		898257-33-5	Reversed phase		C51H79N13O12	1065.6	1066.6	1083.63	1088.59			C9H10O	135.08			1064.59													x															J. Chromatogr. A 1020 (2003) 105–119	Eur. J. Mass Spectrom. 20 (1), pp. 1-19, 2014
571	MC	microcystin HilR	[Hil2] MC-IR	YES	Enzo Lifesciences, United States	169789-55-3	Reversed phase	8.02	C50H76N10O12	1008.56	1009.57	1026.6	1031.55	[M+H+Na]2+	516.28	C9H10O	135.08	C9H12O4N2	213.087	1007.56													x														Environmental Pollution 158 (2010) 2906e2914	J. Chromatogr. A 1020 (2003) 105–119	Eur. J. Mass Spectrom. 20 (1), pp. 1-19, 2014
572	MC	microcystin HtyR	[Hty2] MC-YR	YES	Enzo Lifesciences, United States	478001-08-0	Reversed phase	7.77	C53H74N10O13	1058.54	1059.55	1076.58	1081.53	[M+H+Na]2+	541.27	C9H10O	135.08	C9H12O4N2	213.087	1057.54													x											Ananaena flos-aquae; Microcystis aeruginosa			Environmental Pollution 158 (2010) 2906e2914	J. Chromatogr. A 1020 (2003) 105–119	Eur. J. Mass Spectrom. 20 (1), pp. 1-19, 2014
573	MC	microcystin KynA	MC-KynA	NO			Reversed phase		C50H66N8O13	986.475	987.482	1004.51	1009.46			C9H10O	135.08			985.468													x											Microcystis CAWBG11			Mar. Drugs 2013, 11, 3025-3045
574	MC	microcystin KynAba	MC-KynAba	NO			Reversed phase		C51H68N8O13	1000.49	1001.5	1018.52	1023.48			C9H10O	135.08			999.483													x											Microcystis CAWBG11			Mar. Drugs 2013, 11, 3025-3045
575	MC	microcystin KynR	MC-KynR	NO			Reversed phase		C53H73N11O13	1071.54	1072.55	1089.57	1094.53			C9H10O	135.08			1070.53													x											Microcystis CAWBG11			Mar. Drugs 2013, 11, 3025-3045
576	MC	microcystin LA	MC-LA	YES	Enzo Lifesciences, United States	96180-79-9	Reversed phase	8.68	C46H67N7O12	909.485	910.492	927.519	932.474			C9H10O	135.08	C9H12O4N2	213.087	908.477													x											Microcystis aeruginosa; Nostoc BHU001			Rev Environ Sci Biotechnol (2014) 13:215–249	J. Chromatogr. A 1020 (2003) 105–119	Eur. J. Mass Spectrom. 20 (1), pp. 1-19, 2014
577	MC	microcystin LAba	MC-LAba	NO		111982-69-5	Reversed phase		C47H69N7O12	923.5	924.508	941.534	946.49			C9H10O	135.08			922.493													x											Microcystis aeruginosa			Environmental Pollution 158 (2010) 2906e2914	J. Chromatogr. A 1020 (2003) 105–119	Eur. J. Mass Spectrom. 20 (1), pp. 1-19, 2014
578	MC	microcystin LBu	MC-LBu	NO		214122-16-4	Reversed phase		C47H69N7O12	923.5	924.508	941.534	946.49			C9H10O	135.08			922.493													x															J. Chromatogr. A 1020 (2003) 105–119	Eur. J. Mass Spectrom. 20 (1), pp. 1-19, 2014
579	MC	microcystin LF	MC-LF	YES	Enzo Lifesciences, United States	154037-70-4	Reversed phase	9.91	C52H71N7O12	985.516	986.523	1003.55	1008.51			C9H10O	135.08	C9H12O4N2	213.087	984.509													x											Microcystis aeruginosa NPJB-1			Rev Environ Sci Biotechnol (2014) 13:215–249	J. Chromatogr. A 1020 (2003) 105–119	Eur. J. Mass Spectrom. 20 (1), pp. 1-19, 2014
580	MC	microcystin LHar	MC-LHar	NO		459868-59-8	Reversed phase		C50H76N10O12	1008.56	1009.57	1026.6	1031.55			C9H10O	135.08			1007.56													x											Oscillatoria tenuis E6				J. Chromatogr. A 1020 (2003) 105–119	Eur. J. Mass Spectrom. 20 (1), pp. 1-19, 2014
581	MC	microcystin LL	MC-LL	NO		154037-67-9	Reversed phase		C49H73N7O12	951.532	952.539	969.566	974.521			C9H10O	135.08			950.524													x														Environmental Pollution 158 (2010) 2906e2914	J. Chromatogr. A 1020 (2003) 105–119	Eur. J. Mass Spectrom. 20 (1), pp. 1-19, 2014
582	MC	microcystin LM	MC-LM	NO		154037-69-1	Reversed phase		C48H71N7O12S	969.488	970.495	987.522	992.477			C9H10O	135.08			968.481													x														Journal of Toxicology and Environmental Health, Part B, 8:1–37, 2005	J. Chromatogr. A 1020 (2003) 105–119
583	MC	microcystin LR	MC-LR; 5-​L-​Argininecyanoginosin LA	YES	Enzo Lifesciences, United States; Toronto Research Chemicals, Canada; MARBIONC, United States	101043-37-2	Reversed phase	7.82	C49H74N10O12	994.549	995.556	1012.58	1017.54	[M+2H]2+	498.282	C9H10O	135.08	C9H12O4N2	213.087	993.541													x							1	ug/L*			Microcystis aeruginosa; M. botrys; M. ichthyobalbe; M. novacekii; Nostoc BHU001; Oscillatoria limosa; Synechococcus lividus			Rev Environ Sci Biotechnol (2014) 13:215–249	J. Chromatogr. A 1020 (2003) 105–119	Eur. J. Mass Spectrom. 20 (1), pp. 1-19, 2014
584	MC	microcystin L(Nme)R	MC(N-Me)LR	YES		1865776-22-2	Reversed phase		C50H76N10O12	1008.56	1009.57	1026.6	1031.55			C9H10O	135.08			1007.56													x
585	MC	microcystin LV	MC-LV	NO		154037-68-0	Reversed phase		C48H71N7O12	937.516	938.523	955.55	960.505			C9H10O	135.08			936.509													x														Journal of Toxicology and Environmental Health, Part B, 8:1–37, 2005	J. Chromatogr. A 1020 (2003) 105–119
586	MC	microcystin LW	MC-LW	YES	Enzo Lifesciences, United States	157622-02-1	Reversed phase	9.75	C54H72N8O12	1024.53	1025.53	1042.56	1047.52			C9H10O	135.08	C9H12O4N2	213.087	1023.52													x											Microcystis aeruginosa			Rev Environ Sci Biotechnol (2014) 13:215–249	J. Chromatogr. A 1020 (2003) 105–119	Eur. J. Mass Spectrom. 20 (1), pp. 1-19, 2014
587	MC	microcystin LY	MC-LY	YES	Enzo Lifesciences, United States	123304-10-9	Reversed phase	8.98	C52H71N7O13	1001.51	1002.52	1019.54	1024.5			C9H10O	135.08	C9H12O4N2	213.087	1000.5													x											Microcystis aeruginosa			Rev Environ Sci Biotechnol (2014) 13:215–249	J. Chromatogr. A 1020 (2003) 105–119	Eur. J. Mass Spectrom. 20 (1), pp. 1-19, 2014
588	MC	microcystin M(O)R	MC-M(O)R	NO		138258-92-1	Reversed phase		C48H72N10O13S	1028.5	1029.51	1046.53	1051.49			C9H10O	135.08			1027.49													x														Journal of Toxicology and Environmental Health, Part B, 8:1–37, 2005	J. Chromatogr. A 1020 (2003) 105–119	Eur. J. Mass Spectrom. 20 (1), pp. 1-19, 2014
589	MC	microcystin NfkA	MC-NfkA	NO			Reversed phase		C51H66N8O14	1014.47	1015.48	1032.5	1037.46			C9H10O	135.08			1013.46													x											Microcystis CAWBG11			Mar. Drugs 2013, 11, 3025-3045	J. Chromatogr. A 1020 (2003) 105–119
590	MC	microcystin NfkAba	MC-NfkAba	NO			Reversed phase		C52H68N8O14	1028.49	1029.49	1046.52	1051.47			C9H10O	135.08			1027.48													x											Microcystis CAWBG11			Mar. Drugs 2013, 11, 3025-3045	J. Chromatogr. A 1020 (2003) 105–119
591	MC	microcystin NfkR	MC-NfkR	NO			Reversed phase		C54H73N11O14	1099.53	1100.54	1117.57	1122.52			C9H10O	135.08			1098.53													x											Microcystis CAWBG11			Mar. Drugs 2013, 11, 3025-3045	J. Chromatogr. A 1020 (2003) 105–119
592	MC	microcystin OiaA	MC-OiaA	NO			Reversed phase		C51H66N8O13	998.475	999.482	1016.51	1021.46			C9H10O	135.08			997.468													x											Microcystis CAWBG11			Mar. Drugs 2013, 11, 3025-3045	J. Chromatogr. A 1020 (2003) 105–119
593	MC	microcystin OiaAba	MC-OiaAba	NO			Reversed phase		C52H68N8O13	1012.49	1013.5	1030.52	1035.48			C9H10O	135.08			1011.48													x											Microcystis CAWBG11			Mar. Drugs 2013, 11, 3025-3045	J. Chromatogr. A 1020 (2003) 105–119
594	MC	microcystin OiaR	MC-OiaR	NO			Reversed phase		C54H73N11O13	1083.54	1084.55	1101.57	1106.53			C9H10O	135.08			1082.53													x											Microcystis CAWBG11			Mar. Drugs 2013, 11, 3025-3045	J. Chromatogr. A 1020 (2003) 105–119
595	MC	microcystin RA	MC-RA	NO		209464-04-0	Reversed phase		C46H68N10O12	952.502	953.509	970.536	975.491			C9H10O	135.08			951.495													x											Microcystis aeruginosa			Environmental Pollution 158 (2010) 2906e2914	J. Chromatogr. A 1020 (2003) 105–119	Eur. J. Mass Spectrom. 20 (1), pp. 1-19, 2014
596	MC	microcystin RF	MC-RF	NO		1621678-42-9	Reversed phase		C52H72N10O12	1028.53	1029.54	1046.57	1051.52			C9H10O	135.08			1027.53													x															J. Chromatogr. A 1020 (2003) 105–119
597	MC	microcystin RL	MC-RL	NO		1621678-46-3	Reversed phase		C49H74N10O12	994.549	995.556	1012.58	1017.54			C9H10O	135.08			993.541													x															J. Chromatogr. A 1020 (2003) 105–119
598	MC	microcystin RR	MC-RR	YES	Enzo Lifesciences, United States; MARBIONC, United States	111755-37-4	Reversed phase	7.33	C49H75N13O12	1037.57	1038.57	1055.6	1060.56	[M+2H]2+	519.79	C9H10O	135.08	C6H10ON2	127.087	1036.56													x											Microcystis aeruginosa; M. botrys; M. ichthyobalbe; M. novacekii; M. smithii; M. viridis; Oscillatoria limosa; Synechococcus lividus			Rev Environ Sci Biotechnol (2014) 13:215–249	J. Chromatogr. A 1020 (2003) 105–119	Eur. J. Mass Spectrom. 20 (1), pp. 1-19, 2014
599	MC	microcystin RY	MC-RY	NO		1393526-21-0	Reversed phase		C52H72N10O13	1044.53	1045.54	1062.56	1067.52			C9H10O	135.08			1043.52													x															J. Chromatogr. A 1020 (2003) 105–119
600	MC	microcystin VF	MC-VF	NO		170971-39-8	Reversed phase		C51H69N7O12	971.5	972.508	989.534	994.49			C9H10O	135.08			970.493													x											Microcystis aeruginosa PCC 7820				J. Chromatogr. A 1020 (2003) 105–119
601	MC	microcystin WA	MC-WA	NO		1616877-69-0	Reversed phase		C51H66N8O12	982.48	983.487	1000.51	1005.47			C9H10O	135.08			981.473													x											Microcystis CAWBG11			Mar. Drugs 2013, 11, 3025-3045	J. Chromatogr. A 1020 (2003) 105–119
602	MC	microcystin WAba	MC-WAba	NO		1642794-55-5	Reversed phase		C52H68N8O12	996.496	997.503	1014.53	1019.48			C9H10O	135.08			995.488													x											Microcystis CAWBG11			Mar. Drugs 2013, 11, 3025-3045	J. Chromatogr. A 1020 (2003) 105–119
603	MC	microcystin WL	MC-WL	NO		1642794-56-6	Reversed phase		C54H72N8O12	1024.53	1025.53	1042.56	1047.52			C9H10O	135.08			1023.52													x											Microcystis CAWBG11			Mar. Drugs 2013, 11, 3025-3045	J. Chromatogr. A 1020 (2003) 105–119
604	MC	microcystin WR	MC-WR	YES	Enzo Lifesciences, United States	138234-58-9	Reversed phase	8.15	C54H73N11O12	1067.54	1068.55	1085.58	1090.53	[M+H+Na]2+	545.77	C9H10O	135.08	C9H12O4N2	213.087	1066.54													x											Microcystis aeruginosa; M. CAWBG11; Nostoc BHU001			Rev Environ Sci Biotechnol (2014) 13:215–249	Mar. Drugs 2013, 11, 3025-3045	Eur. J. Mass Spectrom. 20 (1), pp. 1-19, 2014
605	MC	microcystin YA	MC-YA	NO		101043-36-1	Reversed phase		C49H65N7O13	959.464	960.471	977.498	982.453			C9H10O	135.08			958.457													x											Microcystis aeruginosa			Environmental Pollution 158 (2010) 2906e2914	J. Chromatogr. A 1020 (2003) 105–119	Eur. J. Mass Spectrom. 20 (1), pp. 1-19, 2014
606	MC	microcystin YL	MC-YL	NO			Reversed phase		C52H71N7O13	1001.51	1002.52	1019.54	1024.5			C9H10O	135.08			1000.5													x											Microcystis aeruginosa			Environmental Pollution 158 (2010) 2906e2914	J. Chromatogr. A 1020 (2003) 105–119	Eur. J. Mass Spectrom. 20 (1), pp. 1-19, 2014
607	MC	microcystin YM	MC-YM	NO		101043-35-0	Reversed phase		C51H69N7O13S	1019.47	1020.47	1037.5	1042.46			C9H10O	135.08			1018.46													x											Microcystis aeruginosa UAM-1303			Environmental Pollution 158 (2010) 2906e2914	J. Chromatogr. A 1020 (2003) 105–119	Eur. J. Mass Spectrom. 20 (1), pp. 1-19, 2014
608	MC	microcystin YM(O)	MC-YM(O)	NO		849360-47-0	Reversed phase		C51H69N7O14S	1035.46	1036.47	1053.5	1058.45			C9H10O	135.08			1034.46													x											Microcystis aeruginosa			Environmental Pollution 158 (2010) 2906e2914	J. Chromatogr. A 1020 (2003) 105–119	Eur. J. Mass Spectrom. 20 (1), pp. 1-19, 2014
609	MC	microcystin YR	MC-YR	YES	Enzo Lifesciences, United States	101064-48-6	Reversed phase	7.77	C52H72N10O13	1044.53	1045.54	1062.56	1067.52	[M+H+Na]2+	534.262	C9H10O	135.08	C9H12O4N2	213.087	1043.52													x											Microcystis aeruginosa			Rev Environ Sci Biotechnol (2014) 13:215–249	J. Chromatogr. A 1020 (2003) 105–119	Eur. J. Mass Spectrom. 20 (1), pp. 1-19, 2014
610	MC	microcystin (H4)YR	MC-(H4)YR	NO		169789-54-2	Reversed phase		C52H76N10O13	1048.56	1049.57	1066.59	1071.55			C9H10O	135.08			1047.55													x														Journal of Toxicology and Environmental Health, Part B, 8:1–37, 2005	J. Chromatogr. A 1020 (2003) 105–119	Eur. J. Mass Spectrom. 20 (1), pp. 1-19, 2014
611	MC	Met1 microcystin LR	[Met1] MC-LR	NO			Reversed phase		C51H78N10O12S	1054.55	1055.56	1072.59	1077.54			C9H10O	135.08			1053.54													x											Microcystis aeruginosa; M. RST9501			BMC Evolutionary Biology 2013, 13:86	J. Chromatogr. A 1020 (2003) 105–119
612	MC	Leu1 microcystin HilR	[D-Leu1] MC-HilR	NO			Reversed phase		C53H82N10O12	1050.61	1051.62	1068.65	1073.6			C9H10O	135.08			1049.6													x											Microcystis RST9501			BMC Evolutionary Biology 2013, 13:86	J. Chromatogr. A 1020 (2003) 105–119
613	MC	Leu1 microcystin HphR	[D-Leu1] MC-HphR	NO			Reversed phase		C56H80N10O12	1084.6	1085.6	1102.63	1107.58			C9H10O	135.08			1083.59													x											Nostoc UK89IIa			BMC Evolutionary Biology 2013, 13:86	J. Chromatogr. A 1020 (2003) 105–119
614	MC	Leu1 microcystin LHar	[D-Leu1] MC-LHar	NO			Reversed phase		C53H82N10O12	1050.61	1051.62	1068.65	1073.6			C9H10O	135.08			1049.6													x											Phormidium sp. CENA270			BMC Evolutionary Biology 2013, 13:86	J. Chromatogr. A 1020 (2003) 105–119
615	MC	Leu1 microcystin LR	[D-Leu1] MC-LR	NO		322408-74-2	Reversed phase		C52H80N10O12	1036.6	1037.6	1054.63	1059.58			C9H10O	135.08			1035.59													x											Microcystis aeruginosa; M. RST9501; Nostoc UK89IIa; Phormidium sp. CENA270			BMC Evolutionary Biology 2013, 13:86	J. Chromatogr. A 1020 (2003) 105–119	Eur. J. Mass Spectrom. 20 (1), pp. 1-19, 2014
616	MC	Leu1 microcystin RR	[D-Leu1] MC-RR	NO			Reversed phase		C52H81N13O12	1079.61	1080.62	1097.65	1102.6			C9H10O	135.08			1078.61													x											Phormidium sp. CENA270			BMC Evolutionary Biology 2013, 13:86	J. Chromatogr. A 1020 (2003) 105–119
617	MC	Asp3 microcystin FR	[D-Asp3] MC-FR	NO		308355-93-3	Reversed phase		C51H70N10O12	1014.52	1015.52	1032.55	1037.51			C9H10O	135.08			1013.51													x											Microcystis aeruginosa				J. Chromatogr. A 1020 (2003) 105–119	Eur. J. Mass Spectrom. 20 (1), pp. 1-19, 2014
618	MC	Asp3 microcystin HphR	[D-Asp3] MC-HphR	NO		1430108-51-2	Reversed phase		C52H72N10O12	1028.53	1029.54	1046.57	1051.52			C9H10O	135.08			1027.53													x															J. Chromatogr. A 1020 (2003) 105–119
619	MC	Asp3 microcystin HtyR	[D-Asp3] MC-HtyR	NO		374589-86-3	Reversed phase		C52H72N10O13	1044.53	1045.54	1062.56	1067.52			C9H10O	135.08			1043.52													x											Ananaena flos-aquae			Journal of Toxicology and Environmental Health, Part B, 8:1–37, 2005	J. Chromatogr. A 1020 (2003) 105–119	Eur. J. Mass Spectrom. 20 (1), pp. 1-19, 2014
620	MC	Asp3 microcystin LA	[D-Asp3] MC-LA	NO		874164-10-0	Reversed phase		C45H65N7O12	895.469	896.476	913.503	918.458			C9H10O	135.08			894.462													x											Microcystis aeruginosa			Environmental Pollution 158 (2010) 2906e2914	J. Chromatogr. A 1020 (2003) 105–119	Eur. J. Mass Spectrom. 20 (1), pp. 1-19, 2014
621	MC	Asp3 microcystin LF	[D-Asp3] MC-LF	NO		1309100-78-4	Reversed phase		C51H69N7O12	971.5	972.508	989.534	994.49			C9H10O	135.08			970.493													x														Journal of Toxicology and Environmental Health, Part B, 8:1–37, 2005	J. Chromatogr. A 1020 (2003) 105–119
622	MC	Asp3 microcystin LL	[D-Asp3] MC-LL	NO		874164-11-1	Reversed phase		C48H71N7O12	937.516	938.523	955.55	960.505			C9H10O	135.08			936.509													x											Microcystis aeruginosa			Environmental Pollution 158 (2010) 2906e2914	J. Chromatogr. A 1020 (2003) 105–119	Eur. J. Mass Spectrom. 20 (1), pp. 1-19, 2014
623	MC	Asp3 microcystin LR	[D-Asp3] MC-LR; microcystin A	YES	Enzo Lifesciences, United States; MARBIONC, United States	120011-66-7	Reversed phase	7.77	C48H72N10O12	980.533	981.54	998.567	1003.52	[M+H+Na]2+	502.265	C9H10O	135.08	C9H12O4N2	213.087	979.526													x											Microcystis aeruginosa			Rev Environ Sci Biotechnol (2014) 13:215–249	J. Chromatogr. A 1020 (2003) 105–119
624	MC	Asp3 microcystin LW	[D-Asp3] MC-LW	NO		1309100-77-3	Reversed phase		C53H70N8O12	1010.51	1011.52	1028.55	1033.5			C9H10O	135.08			1009.5													x														Journal of Toxicology and Environmental Health, Part B, 8:1–37, 2005	J. Chromatogr. A 1020 (2003) 105–119
625	MC	Asp3 microcystin LY	[D-Asp3] MC-LY	NO		1393526-23-2	Reversed phase		C51H69N7O13	987.495	988.503	1005.53	1010.48			C9H10O	135.08			986.488													x															J. Chromatogr. A 1020 (2003) 105–119
626	MC	Asp3 microcystin RF	[D-Asp3] MC-RF	NO		1393526-27-6	Reversed phase		C51H70N10O12	1014.52	1015.52	1032.55	1037.51			C9H10O	135.08			1013.51													x															J. Chromatogr. A 1020 (2003) 105–119
627	MC	Asp3 microcystin RR	[D-Asp3] MC-RR; microcystin D	YES	Enzo Lifesciences, United States	118389-26-7	Reversed phase		C48H73N13O12	1023.55	1024.56	1041.58	1046.54			C9H10O	135.08			1022.54													x											Microcystis aeruginosa; Oscillatoria agardhii			Rev Environ Sci Biotechnol (2014) 13:215–249	J. Chromatogr. A 1020 (2003) 105–119	Eur. J. Mass Spectrom. 20 (1), pp. 1-19, 2014
628	MC	Asp3 microcystin RY	[D-Asp3] MC-RY	NO		1393526-22-1	Reversed phase		C51H70N10O13	1030.51	1031.52	1048.55	1053.5			C9H10O	135.08			1029.51													x															J. Chromatogr. A 1020 (2003) 105–119
629	MC	Asp3 microcystin YR	[D-Asp3] MC-YR	NO		135258-18-3	Reversed phase		C51H70N10O13	1030.51	1031.52	1048.55	1053.5			C9H10O	135.08			1029.51													x														Journal of Toxicology and Environmental Health, Part B, 8:1–37, 2005	J. Chromatogr. A 1020 (2003) 105–119	Eur. J. Mass Spectrom. 20 (1), pp. 1-19, 2014
630	MC	Asp3 microcystin WR	[D-Asp3] MC-WR	NO		308355-94-4	Reversed phase		C53H71N11O12	1053.53	1054.54	1071.56	1076.52			C9H10O	135.08			1052.52													x											Microcystis aeruginosa				J. Chromatogr. A 1020 (2003) 105–119	Eur. J. Mass Spectrom. 20 (1), pp. 1-19, 2014
631	MC	Asp3 microcystin LR	[L-Asp3] MC-LR	NO		401929-53-1	Reversed phase		C48H72N10O12	980.533	981.54	998.567	1003.52			C9H10O	135.08			979.526													x															J. Chromatogr. A 1020 (2003) 105–119
632	MC	dimethyl Asp3 microcystin LR	DiMeAsp3 MC-LR	NO		137837-62-8	Reversed phase		C50H76N10O12	1008.56	1009.57	1026.6	1031.55			C9H10O	135.08			1007.56													x															J. Chromatogr. A 1020 (2003) 105–119
633	MC	seco Asp3 microcystin RR	seco[D-Asp3] MC-RR	NO		671246-44-9	Reversed phase		C48H75N13O13	1041.56	1042.57	1059.59	1064.55			C9H10O	135.08			1040.55													x											Planktothrix rubescens				J. Chromatogr. A 1020 (2003) 105–119	Eur. J. Mass Spectrom. 20 (1), pp. 1-19, 2014
634	MC	4Z-Adda5 microcystin LR	[4(Z)-Adda5] MC-LR	NO		173328-31-9	Reversed phase		C49H74N10O12	994.549	995.556	1012.58	1017.54			C9H10O	135.08			993.541													x															J. Chromatogr. A 1020 (2003) 105–119
635	MC	6Z-Adda5 microcystin LR	[6(Z)-Adda5] MC-LR	NO		126574-49-0	Reversed phase		C49H74N10O12	994.549	995.556	1012.58	1017.54			C9H10O	135.08			993.541													x														Journal of Toxicology and Environmental Health, Part B, 8:1–37, 2005	J. Chromatogr. A 1020 (2003) 105–119	Eur. J. Mass Spectrom. 20 (1), pp. 1-19, 2014
636	MC	6Z-Adda5 microcystin RR	[6(Z)-Adda5] MC-RR	NO		126452-04-8	Reversed phase		C49H75N13O12	1037.57	1038.57	1055.6	1060.56			C9H10O	135.08			1036.56													x														Journal of Toxicology and Environmental Health, Part B, 8:1–37, 2005	J. Chromatogr. A 1020 (2003) 105–119	Eur. J. Mass Spectrom. 20 (1), pp. 1-19, 2014
637	MC	acetyl-desmethyl Adda5 microcystin LHar	[ADMAdda5] MC-LHar	NO		129707-52-4	Reversed phase		C51H76N10O13	1036.56	1037.57	1054.59	1059.55			C10H10O2	163.075			1035.55													x											Nostoc sp. 152			Journal of Toxicology and Environmental Health, Part B, 8:1–37, 2005		Eur. J. Mass Spectrom. 20 (1), pp. 1-19, 2014
638	MC	acetyl-desmethyl Adda5 microcystin LR	[ADMAdda5] MC-LR	NO		129707-51-3	Reversed phase		C50H74N10O13	1022.54	1023.55	1040.58	1045.53			C10H10O2	163.075			1021.54													x											Nostoc sp. 152; IO-102-I			Appl. Environ. Microbiol (2004) 5756-5763		Eur. J. Mass Spectrom. 20 (1), pp. 1-19, 2014
639	MC	acetyl-desmethyl Adda5 microcystin RR	[ADMAdda5] MC-RR	NO		1309100-76-2	Reversed phase		C50H75N13O13	1065.56	1066.57	1083.59	1088.55			C10H10O2	163.075			1064.55													x																Eur. J. Mass Spectrom. 20 (1), pp. 1-19, 2014
640	MC	desmethyl Adda5 microcystin LR	[DMAdda5] MC-LR	NO		138234-57-8	Reversed phase		C48H72N10O12	980.533	981.54	998.567	1003.52			C8H8O	121.065			979.526													x											Nostoc IO-102-I			Appl. Environ. Microbiol (2004) 5756-5763
641	MC	desmethyl Adda5 microcystin LHHar	[DMAdda5] MC-LHHar	NO		1616976-11-4	Reversed phase		C50H76N10O12	1008.56	1009.57	1026.6	1031.55			C8H8O	121.065			1007.56													x															J. Chromatogr. A 1020 (2003) 105–119
642	MC	desmethyl Adda5 microcystin RR	[DMAdda5] MC-RR	NO		1185128-16-8	Reversed phase		C48H73N13O12	1023.55	1024.56	1041.58	1046.54			C8H8O	121.065			1022.54													x
643	MC	methylester Glu6 microcystin LR	[D-Glu(OCH3)6] MC-LR	NO		146402-62-2	Reversed phase		C50H76N10O12	1008.56	1009.57	1026.6	1031.55			C9H10O	135.08			1007.56													x											Ananaena flos-aquae			Journal of Toxicology and Environmental Health, Part B, 8:1–37, 2005	J. Chromatogr. A 1020 (2003) 105–119	Eur. J. Mass Spectrom. 20 (1), pp. 1-19, 2014
644	MC	​(2-​hydroxypropyl) ester Glu6 microcystin LR	[D-Glu-OC2H3(CH3)OH6] MC-LR	NO		169789-53-1	Reversed phase		C52H80N10O13	1052.59	1053.6	1070.62	1075.58			C9H10O	135.08			1051.58													x														Journal of Toxicology and Environmental Health, Part B, 8:1–37, 2005	J. Chromatogr. A 1020 (2003) 105–119
645	MC	(2-​hydroxy-​1-​methylethyl) ester Glu6 microcystin LR	[D-Glu-OCH(CH3)CH2OH6] MC-LR	NO		169789-64-4	Reversed phase		C52H80N10O13	1052.59	1053.6	1070.62	1075.58			C9H10O	135.08			1051.58													x														Journal of Toxicology and Environmental Health, Part B, 8:1–37, 2005	J. Chromatogr. A 1020 (2003) 105–119
646	MC	​(3-​hydroxypropyl) ester Glu6 microcystin LR	[D-Glu-OC3H6OH6] MC-LR	NO		149432-32-6	Reversed phase		C52H80N10O13	1052.59	1053.6	1070.62	1075.58			C9H10O	135.08			1051.58													x															J. Chromatogr. A 1020 (2003) 105–119	Eur. J. Mass Spectrom. 20 (1), pp. 1-19, 2014
647	MC	Dha7 microcystin EE(OMe)	[Dha7] MC-EE(OMe)	NO		201847-66-7	Reversed phase		C47H65N7O16	983.449	984.456	1001.48	1006.44			C9H10O	135.08			982.442													x											Anabaena sp. 186			Environmental Pollution 158 (2010) 2906e2914	J. Chromatogr. A 1020 (2003) 105–119	Eur. J. Mass Spectrom. 20 (1), pp. 1-19, 2014
648	MC	Dha7 microcystin E(OMe)E(OMe)	[Dha7] MC-E(OMe)E(OMe)	NO		201847-62-3	Reversed phase		C48H67N7O16	997.464	998.472	1015.5	1020.45			C9H10O	135.08			996.457													x											Anabaena sp. 186			Journal of Toxicology and Environmental Health, Part B, 8:1–37, 2005	J. Chromatogr. A 1020 (2003) 105–119	Eur. J. Mass Spectrom. 20 (1), pp. 1-19, 2014
649	MC	Dha7 microcystin FR	[Dha7] MC-FR	NO		153451-75-3	Reversed phase		C51H70N10O12	1014.52	1015.52	1032.55	1037.51			C9H10O	135.08			1013.51													x											Microcyst sp.			Journal of Toxicology and Environmental Health, Part B, 8:1–37, 2005	J. Chromatogr. A 1020 (2003) 105–119	Eur. J. Mass Spectrom. 20 (1), pp. 1-19, 2014
650	MC	Dha7 microcystin HphR	[Dha7] MC-HphR	NO		143063-30-3	Reversed phase		C52H72N10O12	1028.53	1029.54	1046.57	1051.52			C9H10O	135.08			1027.53													x											Anabaena sp. 66			Journal of Toxicology and Environmental Health, Part B, 8:1–37, 2005	J. Chromatogr. A 1020 (2003) 105–119	Eur. J. Mass Spectrom. 20 (1), pp. 1-19, 2014
651	MC	Dha7 microcystin HtyR	[Dha7] MC-HtyR	NO		143038-16-8	Reversed phase		C52H72N10O13	1044.53	1045.54	1062.56	1067.52			C9H10O	135.08			1043.52													x											Anabaena sp. 66			Journal of Toxicology and Environmental Health, Part B, 8:1–37, 2005	J. Chromatogr. A 1020 (2003) 105–119	Eur. J. Mass Spectrom. 20 (1), pp. 1-19, 2014
652	MC	Dha7 microcystin LR	[Dha7] MC-LR; microcystin B	YES	Toronto Research Chemicals, Canada	134842-07-2	Reversed phase		C48H72N10O12	980.533	981.54	998.567	1003.52			C9H10O	135.08			979.526													x											Microcystis aeruginosa			Journal of Toxicology and Environmental Health, Part B, 8:1–37, 2005	J. Chromatogr. A 1020 (2003) 105–119	Eur. J. Mass Spectrom. 20 (1), pp. 1-19, 2014
653	MC	Dha7 microcystin RR	[Dha7] MC-RR; microcystin E	NO		131022-02-1	Reversed phase		C48H73N13O12	1023.55	1024.56	1041.58	1046.54			C9H10O	135.08			1022.54													x											Microcystis aeruginosa			Journal of Toxicology and Environmental Health, Part B, 8:1–37, 2005	J. Chromatogr. A 1020 (2003) 105–119	Eur. J. Mass Spectrom. 20 (1), pp. 1-19, 2014
654	MC	Dha7 microcystin RY	[Dha7] MC-RY	NO		1621678-45-2	Reversed phase		C51H70N10O13	1030.51	1031.52	1048.55	1053.5			C9H10O	135.08			1029.51													x															J. Chromatogr. A 1020 (2003) 105–119
655	MC	Dha7 microcystin YR	[Dha7] MC-YR	NO		147102-16-7	Reversed phase		C51H70N10O13	1030.51	1031.52	1048.55	1053.5			C9H10O	135.08			1029.51													x											Microcystis aeruginosa			Journal of Toxicology and Environmental Health, Part B, 8:1–37, 2005	J. Chromatogr. A 1020 (2003) 105–119	Eur. J. Mass Spectrom. 20 (1), pp. 1-19, 2014
656	MC	methyl Dhb7 microcystin LR	[Mdhb7] MC-LR	NO			Reversed phase		C50H76N10O12	1008.56	1009.57	1026.6	1031.55			C9H10O	135.08			1007.56													x														Journal of Toxicology and Environmental Health, Part B, 8:1–37, 2005	J. Chromatogr. A 1020 (2003) 105–119
657	MC	D-methyl Ala7 microcystin LR	[D-MeAla7] MC-LR	NO		146145-26-8	Reversed phase		C49H76N10O12	996.564	997.572	1014.6	1019.55			C9H10O	135.08			995.557													x														Journal of Toxicology and Environmental Health, Part B, 8:1–37, 2005	J. Chromatogr. A 1020 (2003) 105–119
658	MC	L-methyl Ala7 microcystin LR	[L-MeAla7] MC-LR	NO		146145-25-7	Reversed phase		C49H76N10O12	996.564	997.572	1014.6	1019.55			C9H10O	135.08			995.557													x														Journal of Toxicology and Environmental Health, Part B, 8:1–37, 2005	J. Chromatogr. A 1020 (2003) 105–119
659	MC	methyl Lan7 microcystin LR	[L-MeLan7] MC-LR; microcystin-LR-cysteine	NO		142635-74-3	Reversed phase		C52H81N11O14S	1115.57	1116.58	1133.6	1138.56			C9H10O	135.08			1114.56													x														Journal of Toxicology and Environmental Health, Part B, 8:1–37, 2005	J. Chromatogr. A 1020 (2003) 105–119	Eur. J. Mass Spectrom. 20 (1), pp. 1-19, 2014
660	MC	methyl Ser7 microcystin LR	[L-MeSer7] MC-LR	NO		138258-93-2	Reversed phase		C49H76N10O13	1012.56	1013.57	1030.59	1035.55			C9H10O	135.08			1011.55													x														Environmental Pollution 158 (2010) 2906e2914	J. Chromatogr. A 1020 (2003) 105–119	Eur. J. Mass Spectrom. 20 (1), pp. 1-19, 2014
661	MC	methyl Ser7 microcystin RY	[L-MeSer7] MC-RY	NO		1621678-44-1	Reversed phase		C52H74N10O14	1062.54	1063.55	1080.57	1085.53			C9H10O	135.08			1061.53													x															J. Chromatogr. A 1020 (2003) 105–119
662	MC	methyl Ser7 microcystin YR	[L-MeSer7] MC-YR	NO		1621678-43-0	Reversed phase		C52H74N10O14	1062.54	1063.55	1080.57	1085.53			C9H10O	135.08			1061.53													x															J. Chromatogr. A 1020 (2003) 105–119
663	MC	Ser7 microcystin EE(OMe)	[L-Ser7] MC-EE(OMe)	NO		201847-68-9	Reversed phase		C47H67N7O17	1001.46	1002.47	1019.49	1024.45			C9H10O	135.08			1000.45													x											Anabaena sp. 186			Journal of Toxicology and Environmental Health, Part B, 8:1–37, 2005	J. Chromatogr. A 1020 (2003) 105–119	Eur. J. Mass Spectrom. 20 (1), pp. 1-19, 2014
664	MC	Ser7 microcystin E(OMe)E(OMe)	[L-Ser7] MC-E(OMe)E(OMe)	NO		201847-64-5	Reversed phase		C48H69N7O17	1015.47	1016.48	1033.51	1038.46			C9H10O	135.08			1014.47													x											Anabaena sp. 186			Journal of Toxicology and Environmental Health, Part B, 8:1–37, 2005	J. Chromatogr. A 1020 (2003) 105–119	Eur. J. Mass Spectrom. 20 (1), pp. 1-19, 2014
665	MC	Ser7 microcystin HtyR	[L-Ser7] MC-HtyR	NO		143063-29-0	Reversed phase		C52H74N10O14	1062.54	1063.55	1080.57	1085.53			C9H10O	135.08			1061.53													x											Anabaena sp. 66			Journal of Toxicology and Environmental Health, Part B, 8:1–37, 2005	J. Chromatogr. A 1020 (2003) 105–119	Eur. J. Mass Spectrom. 20 (1), pp. 1-19, 2014
666	MC	Ser7 microcystin LR	[L-Ser7] MC-LR	NO		147102-21-4	Reversed phase		C48H74N10O13	998.544	999.551	1016.58	1021.53			C9H10O	135.08			997.536													x											Anabaena sp. 202 Al			Journal of Toxicology and Environmental Health, Part B, 8:1–37, 2005	J. Chromatogr. A 1020 (2003) 105–119	Eur. J. Mass Spectrom. 20 (1), pp. 1-19, 2014
667	MC	Ser7 microcystin RR	[L-Ser7] MC-RR	NO		147102-22-5	Reversed phase		C48H75N13O13	1041.56	1042.57	1059.59	1064.55			C9H10O	135.08			1040.55													x											Anabaena sp. 202 Al			Journal of Toxicology and Environmental Health, Part B, 8:1–37, 2005	J. Chromatogr. A 1020 (2003) 105–119	Eur. J. Mass Spectrom. 20 (1), pp. 1-19, 2014
668	MC	Gly1, Asp3 microcystin LHar	[Gly1, D-Asp3] MC-LHar	NO			Reversed phase		C48H72N10O12	980.533	981.54	998.567	1003.52			C9H10O	135.08			979.526													x														Environmental Pollution 158 (2010) 2906e2914	J. Chromatogr. A 1020 (2003) 105–119	Eur. J. Mass Spectrom. 20 (1), pp. 1-19, 2014
669	MC	Gly1, Asp3 microcystin LR	[Gly1, D-Asp3] MC-LR	NO			Reversed phase		C47H70N10O12	966.517	967.525	984.551	989.507			C9H10O	135.08			965.51													x															J. Chromatogr. A 1020 (2003) 105–119	Eur. J. Mass Spectrom. 20 (1), pp. 1-19, 2014
670	MC	Gly1, Asp3 microcystin RHar	[Gly1, D-Asp3] MC-RHar	NO			Reversed phase		C48H73N13O12	1023.55	1024.56	1041.58	1046.54			C9H10O	135.08			1022.54													x
671	MC	Gly1, Asp3 microcystin RR	[Gly1, D-Asp3] MC-RR	NO			Reversed phase		C47H71N13O12	1009.53	1010.54	1027.57	1032.52			C9H10O	135.08			1008.53													x															J. Chromatogr. A 1020 (2003) 105–119	Eur. J. Mass Spectrom. 20 (1), pp. 1-19, 2014
672	MC	Leu1, Asp3 microcystin LR	[Leu1, D-Asp3] MC-LR	NO			Reversed phase		C51H78N10O12	1022.58	1023.59	1040.61	1045.57			C9H10O	135.08			1021.57													x											Microcystis aeruginosa; M. RST9501; Nostoc UK89IIa; Phormidium sp. CENA270			BMC Evolutionary Biology 2013, 13:86
673	MC	Leu1, Asp3 microcystin RR	[Leu1, D-Asp3] MC-RR	NO			Reversed phase		C51H79N13O12	1065.6	1066.6	1083.63	1088.59			C9H10O	135.08			1064.59													x											Phormidium sp. CENA270			BMC Evolutionary Biology 2013, 13:86
674	MC	Met1, Asp3 microcystin LR	[Met1, D-Asp3] MC-LR	NO			Reversed phase		C50H76N10O12S	1040.54	1041.54	1058.57	1063.53			C9H10O	135.08			1039.53													x											Microcystis aeruginosa			BMC Evolutionary Biology 2013, 13:86
675	MC	Ser1, acetyl-desmethyl Adda5 microcystin LR	[D-Ser1, ADMAdda5] MC-LR	NO		141634-76-6	Reversed phase		C50H74N10O14	1038.54	1039.55	1056.57	1061.53			C10H10O2	163.075			1037.53													x											Nostoc sp. 152			Journal of Toxicology and Environmental Health, Part B, 8:1–37, 2005		Eur. J. Mass Spectrom. 20 (1), pp. 1-19, 2014
676	MC	Leu1, Dha7 microcystin LR	[Leu1, Dha7] MC-LR	NO			Reversed phase		C51H78N10O12	1022.58	1023.59	1040.61	1045.57			C9H10O	135.08			1021.57													x											Microcystis aeruginosa; Nostoc UK89IIa			BMC Evolutionary Biology 2013, 13:86
677	MC	Asp3, acetyl-desmethyl Adda5 microcystin HtyR	[D-Asp3, ADMAdda5] MC-HtyR	NO			Reversed phase		C53H72N10O14	1072.52	1073.53	1090.56	1095.51			C10H10O2	163.075			1071.52													x											Oscillatoria agardhii			Journal of Toxicology and Environmental Health, Part B, 8:1–37, 2005		Eur. J. Mass Spectrom. 20 (1), pp. 1-19, 2014
678	MC	Asp3, acetyl-desmethyl Adda5 microcystin-LHar	[D-Asp3, ADMAdda5] MC-LHar	NO		141663-36-7	Reversed phase		C50H74N10O13	1022.54	1023.55	1040.58	1045.53			C10H10O2	163.075			1021.54													x											Nostoc sp. 152			Appl. Environ. Microbiol (2004) 5756-5763		Eur. J. Mass Spectrom. 20 (1), pp. 1-19, 2014
679	MC	Asp3, acetyl-desmethyl Adda5 microcystin LR	[D-Asp3, ADMAdda5] MC-LR	NO		129678-93-9	Reversed phase		C49H72N10O13	1008.53	1009.54	1026.56	1031.52			C10H10O2	163.075			1007.52													x											Nostoc sp. 152; IO-102-I			Appl. Environ. Microbiol (2004) 5756-5763		Eur. J. Mass Spectrom. 20 (1), pp. 1-19, 2014
680	MC	Asp3, acetyl-desmethyl Adda5 microcystin RR	[D-Asp3, ADMAdda5] MC-RR	NO			Reversed phase		C49H73N13O13	1051.55	1052.55	1069.58	1074.53			C10H10O2	163.075			1050.54													x														Journal of Toxicology and Environmental Health, Part B, 8:1–37, 2005
681	MC	Asp3, desmethyl Adda5 microcystin-LHar	[D-Asp3, DMAdda5] MC-LHar	NO			Reversed phase		C48H72N10O12	980.533	981.54	998.567	1003.52			C8H8O	121.065			979.526													x														Journal of Toxicology and Environmental Health, Part B, 8:1–37, 2005	J. Chromatogr. A 1020 (2003) 105–119
682	MC	Asp3, desmethyl Adda5 microcystin-LR	[D-Asp3, DMAdda5] MC-LR	NO		1616976-12-5	Reversed phase		C47H70N10O12	966.517	967.525	984.551	989.507			C8H8O	121.065			965.51													x														Journal of Toxicology and Environmental Health, Part B, 8:1–37, 2005	J. Chromatogr. A 1020 (2003) 105–119
683	MC	Asp3, methylester Glu6 microcystin LAba	[D-Asp3, D-Glu(OCH3)6] MC-LAba	NO			Reversed phase		C47H69N7O12	923.5	924.508	941.534	946.49			C9H10O	135.08			922.493													x											Microcystis aeruginosa			Environmental Pollution 158 (2010) 2906e2914	J. Chromatogr. A 1020 (2003) 105–119	Eur. J. Mass Spectrom. 20 (1), pp. 1-19, 2014
684	MC	Asp3, methylester Glu6 microcystin LR	[D-Asp3, D-Glu(OCH3)6] MC-LR	NO		146402-63-3	Reversed phase		C49H74N10O12	994.549	995.556	1012.58	1017.54			C9H10O	135.08			993.541													x											Anabaena flos-aquae			Journal of Toxicology and Environmental Health, Part B, 8:1–37, 2005	J. Chromatogr. A 1020 (2003) 105–119	Eur. J. Mass Spectrom. 20 (1), pp. 1-19, 2014
685	MC	Asp3, methylester Glu6 microcystin RR	[D-Asp3, D-Glu(OCH3)6] MC-RR	NO		671246-45-0	Reversed phase		C49H75N13O12	1037.57	1038.57	1055.6	1060.56			C9H10O	135.08			1036.56													x											Planktothrix rubescens				J. Chromatogr. A 1020 (2003) 105–119	Eur. J. Mass Spectrom. 20 (1), pp. 1-19, 2014
686	MC	methyl Asp(OCH3)3, Glu(OCH3)6 microcystin LA	[MeAsp3(OCH3), D-Glu(OCH3)6] MC-LA	NO		184354-72-1	Reversed phase		C48H71N7O12	937.516	938.523	955.55	960.505			C9H10O	135.08			936.509													x															J. Chromatogr. A 1020 (2003) 105–119
687	MC	methyl Asp(OCH3)3, Glu(OCH3)6 microcystin LR	[MeAsp3(OCH3), D-Glu(OCH3)6] MC-LR	NO		185825-54-1	Reversed phase		C51H78N10O12	1022.58	1023.59	1040.61	1045.57			C9H10O	135.08			1021.57													x															J. Chromatogr. A 1020 (2003) 105–119
688	MC	Asp3, Dha7 microcystin EE(OMe)	[D-Asp3, Dha7] MC-EE(OMe)	NO		201847-67-8	Reversed phase		C46H63N7O16	969.433	970.44	987.467	992.422			C9H10O	135.08			968.426													x											Anabaena sp. 186			Journal of Toxicology and Environmental Health, Part B, 8:1–37, 2005	J. Chromatogr. A 1020 (2003) 105–119	Eur. J. Mass Spectrom. 20 (1), pp. 1-19, 2014
689	MC	Asp3, Dha7 microcystin E(OMe)E(OMe)	[D-Asp3, Dha7] MC-E(OMe)E(OMe)	NO		201847-63-4	Reversed phase		C47H65N7O16	983.449	984.456	1001.48	1006.44			C9H10O	135.08			982.442													x											Anabaena sp. 186			Journal of Toxicology and Environmental Health, Part B, 8:1–37, 2005	J. Chromatogr. A 1020 (2003) 105–119	Eur. J. Mass Spectrom. 20 (1), pp. 1-19, 2014
690	MC	Asp3, Dha7 microcystin HtyR	[D-Asp3, Dha7] MC-HtyR	NO		143063-28-9	Reversed phase		C51H70N10O13	1030.51	1031.52	1048.55	1053.5			C9H10O	135.08			1029.51													x											Anabaena sp. 66			Journal of Toxicology and Environmental Health, Part B, 8:1–37, 2005	J. Chromatogr. A 1020 (2003) 105–119	Eur. J. Mass Spectrom. 20 (1), pp. 1-19, 2014
691	MC	Asp3, Dha7 microcystin LR	[D-Asp3, Dha7] MC-LR	NO		126268-88-0	Reversed phase		C47H70N10O12	966.517	967.525	984.551	989.507			C9H10O	135.08			965.51													x											Microcystis aeruginosa			Journal of Toxicology and Environmental Health, Part B, 8:1–37, 2005	J. Chromatogr. A 1020 (2003) 105–119	Eur. J. Mass Spectrom. 20 (1), pp. 1-19, 2014
692	MC	Asp3, Dha7 microcystin RR	[D-Asp3, Dha7] MC-RR; microcystin C	NO		118389-25-6	Reversed phase		C47H71N13O12	1009.53	1010.54	1027.57	1032.52			C9H10O	135.08			1008.53													x											Microcystis aeruginosa			Journal of Toxicology and Environmental Health, Part B, 8:1–37, 2005	J. Chromatogr. A 1020 (2003) 105–119	Eur. J. Mass Spectrom. 20 (1), pp. 1-19, 2014
693	MC	Asp3, E-Dhb7 microcystin HilR	[D-Asp3, (E)-Dhb7] MC-HilR	NO		1055041-81-0	Reversed phase		C49H74N10O12	994.549	995.556	1012.58	1017.54			C9H10O	135.08			993.541													x											Planktothrix rubescens				J. Chromatogr. A 1020 (2003) 105–119	Eur. J. Mass Spectrom. 20 (1), pp. 1-19, 2014
694	MC	Asp3, E-Dhb7 microcystin HphR	[D-Asp3, (E)-Dhb7] MC-HphR	YES	MARBIONC, United States	1430108-50-1	Reversed phase		C52H72N10O12	1028.53	1029.54	1046.57	1051.52			C9H10O	135.08			1027.53													x															J. Chromatogr. A 1020 (2003) 105–119
695	MC	Asp3, E-Dhb7 microcystin HtyHty	[D-Asp3, (E)-Dhb7] MC-HtyHty	NO		1078145-57-9	Reversed phase		C56H71N7O14	1065.51	1066.51	1083.54	1088.5			C9H10O	135.08			1064.5													x											Planktothrix rubescens				J. Chromatogr. A 1020 (2003) 105–119	Eur. J. Mass Spectrom. 20 (1), pp. 1-19, 2014
696	MC	Asp3, E-Dhb7 microcystin HtyR	[D-Asp3, (E)-Dhb7] MC-HtyR	NO		202120-01-2	Reversed phase		C52H72N10O13	1044.53	1045.54	1062.56	1067.52			C9H10O	135.08			1043.52													x											Oscillatoria agardhii			Journal of Toxicology and Environmental Health, Part B, 8:1–37, 2005	J. Chromatogr. A 1020 (2003) 105–119	Eur. J. Mass Spectrom. 20 (1), pp. 1-19, 2014
697	MC	Asp3, E-Dhb7 microcystin HtyW	[D-Asp3, (E)-Dhb7] MC-HtyW	NO		1622236-46-7	Reversed phase		C57H70N8O13	1074.51	1075.51	1092.54	1097.5			C9H10O	135.08			1073.5													x															J. Chromatogr. A 1020 (2003) 105–119
698	MC	Asp3, E-Dhb7 microcystin HtyY	[D-Asp3, (E)-Dhb7] MC-HtyY	NO		1078145-56-8	Reversed phase		C55H69N7O14	1051.49	1052.5	1069.52	1074.48			C9H10O	135.08			1050.48													x											Planktothrix rubescens				J. Chromatogr. A 1020 (2003) 105–119	Eur. J. Mass Spectrom. 20 (1), pp. 1-19, 2014
699	MC	Asp3, E-Dhb7 microcystin LR	[D-Asp3, (E)-Dhb7] MC-LR	NO		202120-00-1	Reversed phase		C48H72N10O12	980.533	981.54	998.567	1003.52			C9H10O	135.08			979.526													x											Oscillatoria agardhii			Journal of Toxicology and Environmental Health, Part B, 8:1–37, 2005	J. Chromatogr. A 1020 (2003) 105–119	Eur. J. Mass Spectrom. 20 (1), pp. 1-19, 2014
700	MC	Asp3, E-Dhb7 microcystin LW	[D-Asp3, (E)-Dhb7] MC-LW	NO		1622236-47-8	Reversed phase		C53H70N8O12	1010.51	1011.52	1028.55	1033.5			C9H10O	135.08			1009.5													x															J. Chromatogr. A 1020 (2003) 105–119
701	MC	Asp3, E-Dhb7 microcystin LY	[D-Asp3, (E)-Dhb7] MC-LY	NO		1430108-54-5	Reversed phase		C51H69N7O13	987.495	988.503	1005.53	1010.48			C9H10O	135.08			986.488													x															J. Chromatogr. A 1020 (2003) 105–119
702	MC	Asp3, E-Dhb7 microcystin RR	[D-Asp3, (E)-Dhb7] MC-RR	YES	MARBIONC, United States; Sigma Aldrich, United States	202120-08-9	Reversed phase		C48H73N13O12	1023.55	1024.56	1041.58	1046.54			C9H10O	135.08			1022.54													x											Oscillatoria agardhii			Journal of Toxicology and Environmental Health, Part B, 8:1–37, 2005	J. Chromatogr. A 1020 (2003) 105–119	Eur. J. Mass Spectrom. 20 (1), pp. 1-19, 2014
703	MC	Asp3, E-Dhb7 microcystin RY	[D-Asp3, (E)-Dhb7] MC-RY	NO		1430108-53-4	Reversed phase		C51H70N10O13	1030.51	1031.52	1048.55	1053.5			C9H10O	135.08			1029.51													x															J. Chromatogr. A 1020 (2003) 105–119
704	MC	Asp3, Z-Dhb7 microcystin HleR	[D-Asp3, (Z)-Dhb7] MC-HleR	NO		1053327-69-7	Reversed phase		C49H74N10O12	994.549	995.556	1012.58	1017.54			C9H10O	135.08			993.541													x															J. Chromatogr. A 1020 (2003) 105–119
705	MC	Asp3, Z-Dhb7 microcystin HtyR	[D-Asp3, (Z)-Dhb7] MC-HtyR	YES	MARBIONC, United States	913178-65-1	Reversed phase		C52H72N10O13	1044.53	1045.54	1062.56	1067.52			C9H10O	135.08			1043.52													x														Journal of Toxicology and Environmental Health, Part B, 8:1–37, 2005	J. Chromatogr. A 1020 (2003) 105–119	Eur. J. Mass Spectrom. 20 (1), pp. 1-19, 2014
706	MC	Asp3, Z-Dhb7 microcystin LR	[D-Asp3, (Z)-Dhb7] MC-LR	NO		209462-60-2	Reversed phase		C48H72N10O12	980.533	981.54	998.567	1003.52			C9H10O	135.08			979.526													x														Journal of Toxicology and Environmental Health, Part B, 8:1–37, 2005	J. Chromatogr. A 1020 (2003) 105–119	Eur. J. Mass Spectrom. 20 (1), pp. 1-19, 2014
707	MC	Asp3, Z-Dhb7 microcystin RR	[D-Asp3, (Z)-Dhb7] MC-RR	NO		374589-87-4	Reversed phase		C48H73N13O12	1023.55	1024.56	1041.58	1046.54			C9H10O	135.08			1022.54													x															J. Chromatogr. A 1020 (2003) 105–119
708	MC	L-Asp3, Dhb7 microcystin RR	[L-Asp3, Dhb7] MC-RR	NO		402715-12-2	Reversed phase		C48H73N13O12	1023.55	1024.56	1041.58	1046.54			C9H10O	135.08			1022.54													x															J. Chromatogr. A 1020 (2003) 105–119
709	MC	Asp3, methyl Ser7 microcystin RR	[D-Asp3, MeSer7] MC-RR; microcystin F	NO		151655-27-5	Reversed phase		C48H75N13O13	1041.56	1042.57	1059.59	1064.55			C9H10O	135.08			1040.55													x											Oscillatoria agardhii			Journal of Toxicology and Environmental Health, Part B, 8:1–37, 2005	J. Chromatogr. A 1020 (2003) 105–119	Eur. J. Mass Spectrom. 20 (1), pp. 1-19, 2014
710	MC	Asp3, Ser7 microcystin E(OMe)E(OMe)	[D-Asp3, L-Ser7] MC-E(OMe)E(OMe)	NO		201847-65-6	Reversed phase		C47H67N7O17	1001.46	1002.47	1019.49	1024.45			C9H10O	135.08			1000.45													x											Anabaena sp. 186			Journal of Toxicology and Environmental Health, Part B, 8:1–37, 2005	J. Chromatogr. A 1020 (2003) 105–119	Eur. J. Mass Spectrom. 20 (1), pp. 1-19, 2014
711	MC	desmethyl Adda5 methyl Glu6 microcystin LR	[DMAdda5, MeGlu6] MC-LR	NO		1414785-54-8	Reversed phase		C49H74N10O12	994.549	995.556	1012.58	1017.54			C8H8O	121.065			993.541													x															J. Chromatogr. A 1020 (2003) 105–119
712	MC	acetyl-desmethyl Adda5 methyl Ser7 microcystin LR	[ADMAdda5, MeSer7] MC-LR	NO		141634-77-7	Reversed phase		C50H76N10O14	1040.55	1041.56	1058.59	1063.54			C10H10O2	163.075			1039.55													x											Nostoc sp. 152			Journal of Toxicology and Environmental Health, Part B, 8:1–37, 2005		Eur. J. Mass Spectrom. 20 (1), pp. 1-19, 2014
713	MC	Gly1, Asp3, acetyl-desmethyl Adda5 microcystin LHar	[Gly1, Asp3, ADMAdda5] MC-LHar	NO			Reversed phase		C49H72N10O13	1008.53	1009.54	1026.56	1031.52			C10H10O2	163.075			1007.52													x														Environmental Pollution 158 (2010) 2906e2914		Eur. J. Mass Spectrom. 20 (1), pp. 1-19, 2014
714	MC	Gly1, Asp3, acetyl-desmethyl Adda5 microcystin LR	[Gly1, Asp3, ADMAdda5] MC-LR	NO			Reversed phase		C48H70N10O13	994.512	995.52	1012.55	1017.5			C10H10O2	163.075			993.505													x																Eur. J. Mass Spectrom. 20 (1), pp. 1-19, 2014
715	MC	Gly1, Asp3, acetyl-desmethyl Adda5 microcystin RHar	[Gly1, Asp3, ADMAdda5] MC-RHar	NO			Reversed phase		C50H77N13O12	1051.58	1052.59	1069.62	1074.57			C10H10O2	163.075			1050.57													x																Eur. J. Mass Spectrom. 20 (1), pp. 1-19, 2014
716	MC	Gly1, Asp3, acetyl-desmethyl Adda5 microcystin RR	[Gly1, Asp3, ADMAdda5] MC-RR	NO			Reversed phase		C49H75N13O12	1037.57	1038.57	1055.6	1060.56			C10H10O2	163.075			1036.56													x																Eur. J. Mass Spectrom. 20 (1), pp. 1-19, 2014
717	MC	Asp3, acetyl-desmethyl Adda5, E-Dhb7 microcystin HtyR	[D-Asp3, ADMAdda5, (E)-Dhb7] MC-HtyR	NO		209913-94-0	Reversed phase		C53H72N10O14	1072.52	1073.53	1090.56	1095.51			C10H10O2	163.075			1071.52													x											Nostoc sp.					Eur. J. Mass Spectrom. 20 (1), pp. 1-19, 2014
718	MC	Asp3, acetyl-desmethyl Adda5, E-Dhb7 microcystin LR	[D-Asp3, ADMAdda5, (E)-Dhb7] MC-LR	NO		209913-95-1	Reversed phase		C49H72N10O13	1008.53	1009.54	1026.56	1031.52			C10H10O2	163.075			1007.52													x											Nostoc sp.					Eur. J. Mass Spectrom. 20 (1), pp. 1-19, 2014
719	MC	Asp3, acetyl-desmethyl Adda5, E-Dhb7 microcystin RR	[D-Asp3, ADMAdda5, (E)-Dhb7] MC-RR	NO		209913-93-9	Reversed phase		C49H73N13O13	1051.55	1052.55	1069.58	1074.53			C10H10O2	163.075			1050.54													x											Nostoc sp.					Eur. J. Mass Spectrom. 20 (1), pp. 1-19, 2014
720	MC	Asp3, desmethyl Adda5, E-Dhb7 microcystin LR	[D-Asp3, DMAdda5, (E)-Dhb7] MC-LR	NO		1430108-48-7	Reversed phase		C47H70N10O12	966.517	967.525	984.551	989.507			C8H8O	121.065			965.51													x															J. Chromatogr. A 1020 (2003) 105–119
721	MC	microcystin LR-GHS	MC-LR-GSH	NO			Reversed phase		C59H91N13O18S	1301.63	1302.64	1319.67	1324.62	[M+2H]2+	651.824					1300.63													x
722	MC	microcystin LR-CYS	MC-LR-CYS	NO			Reversed phase		C52H81N11O14S	1115.57	1116.58	1133.6	1138.56	[M+2H]2+	558.792					1114.56													x
723	MC	microcystin RR-GSH	MC-RR-GSH	NO			Reversed phase		C59H92N16O18S	1344.65	1345.66	1362.68	1367.64	[M+2H]2+	673.332					1343.64													x
724	MC	microcystin RR-CYS	MC-RR-CYS	NO			Reversed phase		C52H82N14O14S	1158.59	1159.59	1176.62	1181.57	[M+2H]2+	580.3					1157.58													x
725	PTX	pectenotoxin 1	PTX1	NO		97564-90-4	Reversed phase		C47H70O15	874.471	875.479	892.505	897.461			C29H42O11	567.28	C11H16O4	213.112	873.464																						1	μg PTX equivalents kg−1	metabolites formed in shellfish				J. Mass Spectrom. 2008; 43: 1140–1147
726	PTX	pectenotoxin 2	PTX2; 43-deoxy-PTX1	YES	NRC-CNRC, Canada	97564-91-5	Reversed phase	12.3	C47H70O14	858.477	859.484	876.51	881.466			C46H69O12Na	837.476	C11H16O4	213.112	857.469																						1	μg PTX equivalents kg−1	Dinophysis acuminata; D. acuta; D. crassipes; D. depressum; D. divergens; D. fortii; D. norvegica; D. rotundata			Rapid Commun. Mass Spectrom. 2004; 18: 1131–1138	J. Mass Spectrom. 2008; 43: 1140–1147	Chem. Res. Toxicol. 2004, 17, 1423-1433
727	PTX	pectenotoxin 2b	PTX2b	NO		635679-05-9	Reversed phase		C47H70O14	858.477	859.484	876.51	881.466			C29H42O10	551.285	C11H16O4	213.112	857.469																												J. Mass Spectrom. 2008; 43: 1140–1147
728	PTX	pectenotoxin 2c	PTX2c	NO		635679-06-0	Reversed phase		C47H70O14	858.477	859.484	876.51	881.466			C29H42O10	551.285			857.469																												J. Mass Spectrom. 2008; 43: 1140–1147
729	PTX	pectenotoxin 2 seco acid	PTX2sa	NO		212502-87-9	Reversed phase		C47H72O15	876.487	877.494	894.521	899.476			C29H42O10	551.285	C11H16O4	213.112	875.48																								metabolites formed in shellfish				J. Mass Spectrom. 2008; 43: 1140–1147
730	PTX	7-epi-pectenotoxin 2 seco acid	7-epi-PTX2sa; 7-Epi-PTX-2 seco acid	NO		212502-88-0	Reversed phase		C47H72O15	876.487	877.494	894.521	899.476			C29H42O10	551.285	C11H16O4	213.112	875.48																								metabolites formed in shellfish				J. Mass Spectrom. 2008; 43: 1140–1147
731	PTX	pectenotoxin 2 seco acid methyl ester	PTX2sa methyl ester	NO		730995-47-8	Reversed phase		C48H74O15	890.503	891.51	908.537	913.492			C30H44O10	565.301	C12H18O4	227.128	889.495																								metabolites formed in shellfish				J. Mass Spectrom. 2008; 43: 1140–1147
732	PTX	pectenotoxin 3	PTX3; 43-deoxy-43-oxo-PTX1	NO		97560-25-3	Reversed phase		C47H68O15	872.456	873.463	890.49	895.445			C29H40O11	565.264	C11H16O4	213.112	871.449																								metabolites formed in shellfish				J. Mass Spectrom. 2008; 43: 1140–1147
733	PTX	pectenotoxin 4	PTX4	NO		97560-26-4	Reversed phase		C47H70O15	874.471	875.479	892.505	897.461			C29H42O11	567.28	C11H16O4	213.112	873.464																												J. Mass Spectrom. 2008; 43: 1140–1147
734	PTX	pectenotoxin 5	PTX5	NO		97560-27-5	Reversed phase		C47H72O15	876.487	877.494	894.521	899.476			C29H42O10	551.285	C11H16O4	213.112	875.48																												J. Mass Spectrom. 2008; 43: 1140–1147
735	PTX	pectenotoxin 6	PTX6; 18-carboxy-18-de(hydroxymethyl)-PTX1	NO		124843-18-1	Reversed phase		C47H68O16	888.451	889.458	906.485	911.44			C29H40O12	581.259	C11H16O4	213.112	887.443																								metabolites formed in shellfish				J. Mass Spectrom. 2008; 43: 1140–1147
736	PTX	pectenotoxin 7	PTX7	NO		124760-17-4	Reversed phase		C47H68O16	888.451	889.458	906.485	911.44			C29H40O12	581.259	C11H16O4	213.112	887.443																												J. Mass Spectrom. 2008; 43: 1140–1147
737	PTX	pectenotoxin 8	PTX8	NO		206559-63-9	Reversed phase		C47H70O15	874.471	875.479	892.505	897.461			C29H42O11	567.28			873.464																												J. Mass Spectrom. 2008; 43: 1140–1147
738	PTX	pectenotoxin 9	PTX9	NO		206559-64-0	Reversed phase		C47H68O16	888.451	889.458	906.485	911.44			C29H40O12	581.259			887.443																												J. Mass Spectrom. 2008; 43: 1140–1147
739	PTX	pectenotoxin 11	PTX11	NO		635678-86-3	Reversed phase		C47H70O15	874.471	875.479	892.505	897.461			C29H42O10	551.285	C11H16O4	213.112	873.464																								Dinophysis acuta			Rapid Commun. Mass Spectrom. 2004; 18: 1131–1138	J. Mass Spectrom. 2008; 43: 1140–1147
740	PTX	pectenotoxin 11b	PTX11b	NO		635678-87-4	Reversed phase		C47H70O15	874.471	875.479	892.505	897.461			C29H42O10	551.285	C11H16O4	213.112	873.464																												J. Mass Spectrom. 2008; 43: 1140–1147
741	PTX	pectenotoxin 11c	PTX11c	NO		635679-04-8	Reversed phase		C47H70O15	874.471	875.479	892.505	897.461			C29H42O10	551.285			873.464																												J. Mass Spectrom. 2008; 43: 1140–1147
742	PTX	pectenotoxin 11 seco acid	PTX11sa	NO		848656-06-4	Reversed phase		C47H72O16	892.482	893.489	910.516	915.471			C29H42O10	551.285	C11H16O4	213.112	891.475																								metabolites formed in shellfish				J. Mass Spectrom. 2008; 43: 1140–1147
743	PTX	7-epi-pectenotoxin 11 seco acid	7-epi-PTX 11sa	NO		862892-28-2	Reversed phase		C47H72O16	892.482	893.489	910.516	915.471			C29H42O10	551.285	C11H16O4	213.112	891.475																								metabolites formed in shellfish				J. Mass Spectrom. 2008; 43: 1140–1147
744	PTX	pectenotoxin 12	PTX12 (7R,36S)	NO		1076232-65-9	Reversed phase		C47H68O14	856.461	857.468	874.495	879.45			C29H42O10	551.285	C11H16O4	213.112	855.454																												J. Mass Spectrom. 2008; 43: 1140–1147
745	PTX	pectenotoxin 12b	PTX12b (7R,36R)	NO		809272-80-8	Reversed phase		C47H68O14	856.461	857.468	874.495	879.45			C29H42O10	551.285	C11H16O4	213.112	855.454																												J. Mass Spectrom. 2008; 43: 1140–1147
746	PTX	7-epi-pectenotxin 12	PTX12a (7S,36S)	NO		809272-84-2	Reversed phase		C47H68O14	856.461	857.468	874.495	879.45			C29H42O10	551.285	C11H16O4	213.112	855.454																								Dinophysis acuminata; D. acuta; D. depressum; D. divergens; D. norvegica; D. rotundata			Chem. Res. Toxicol. 2004, 17, 1423-1433	J. Mass Spectrom. 2008; 43: 1140–1147
747	PTX	7-epi-pectenotxin 12b	PTX12b (7S,36R)	NO		809272-83-1	Reversed phase		C47H68O14	856.461	857.468	874.495	879.45			C29H42O10	551.285	C11H16O4	213.112	855.454																								Dinophysis acuminata; D. acuta; D. depressum; D. divergens; D. norvegica; D. rotundata			Chem. Res. Toxicol. 2004, 17, 1423-1433	J. Mass Spectrom. 2008; 43: 1140–1147
748	PTX	pectenotoxin 12 seco acid	PTX12sa	NO		1076232-66-0	Reversed phase		C47H70O15	874.471	875.479	892.505	897.461			C29H42O10	551.285	C11H16O4	213.112	873.464																								metabolites formed in shellfish				J. Mass Spectrom. 2008; 43: 1140–1147
749	PTX	pectenotoxin 12 seco acid methyl ester	PTX12sa ME	NO			Reversed phase		C48H72O15	888.487	889.494	906.521	911.476			C30H44O10	565.301	C12H18O4	227.128	887.48																								metabolites formed in shellfish				J. Mass Spectrom. 2008; 43: 1140–1147
750	PTX	pectenotoxin 13	PTX13	NO		909247-67-2	Reversed phase		C47H70O15	874.471	875.479	892.505	897.461			C29H42O10	551.285	C11H16O4	213.112	873.464																												J. Mass Spectrom. 2008; 43: 1140–1147
751	PTX	pectenotoxin 14	PTX14	NO		909247-68-3	Reversed phase		C47H68O14	856.461	857.468	874.495	879.45			C29H42O10	551.285	C11H16O4	213.112	855.454																												J. Mass Spectrom. 2008; 43: 1140–1147
752	PTX	pectenotoxin 15	PTX15; 38-hydroxy-PTX6	NO			Reversed phase		C47H68O17	904.446	905.453	922.479	927.435			C29H42O10	551.285	C11H16O4	213.112	903.438																												J. Mass Spectrom. 2008; 43: 1140–1147
753	PTX	pectenotoxin-i	PTX-i	NO			Reversed phase		C46H70O14	846.477	847.484	864.51	869.466			C11H16O4	213.112			845.469																											Analytical and Bioanalytical Chemistry (2021) 413:2055–2069
754	PTX	pectenotoxin-i sulfate	PTX-i sulfate	NO			Reversed phase		C46H70O17S	926.433	927.441	944.467	949.423							925.426			C29H44O10S	583.258	H2SO4	96.9601																					Analytical and Bioanalytical Chemistry (2021) 413:2055–2069
755	PTX	14:0 11-O-acyl pectenotoxin 2 seco acid	14:0 11-O-acyl PTX2sa	NO			Reversed phase		C61H98O16	1086.69	1087.69	1104.72	1109.67			C45H72O11	789.515	C11H16O4	213.112	1085.68																								metabolites formed in shellfish			J. Agric. Food Chem. 2006, 54, 5672-5678	J. Mass Spectrom. 2008; 43: 1140–1147
756	PTX	14:0 33-O-acyl pectenotoxin 2 seco acid	14:0 33-O-acyl PTX2sa	NO			Reversed phase		C61H98O16	1086.69	1087.69	1104.72	1109.67			C29H42O10	551.285	C11H16O4	213.112	1085.68																								metabolites formed in shellfish			J. Agric. Food Chem. 2006, 54, 5672-5678	J. Mass Spectrom. 2008; 43: 1140–1147
757	PTX	14:0 37-O-acyl pectenotoxin 2 seco acid	14:0 37-O-acyl PTX2sa	NO		1268152-35-7	Reversed phase		C61H98O16	1086.69	1087.69	1104.72	1109.67			C29H42O10	551.285	C11H16O4	213.112	1085.68																								metabolites formed in shellfish			J. Agric. Food Chem. 2006, 54, 5672-5678	J. Mass Spectrom. 2008; 43: 1140–1147
758	PTX	14:0 37-O-acyl 7-epi-pectenotoxin 2 seco acid	14:0 37-O-acyl 7-epi-2sa	NO			Reversed phase		C61H98O16	1086.69	1087.69	1104.72	1109.67			C29H42O10	551.285	C11H16O4	213.112	1085.68																								metabolites formed in shellfish			J. Agric. Food Chem. 2006, 54, 5672-5678	J. Mass Spectrom. 2008; 43: 1140–1147
759	PTX	15:0 37-O-acyl pectenotoxin 2 seco acid	15:0 37-O-acyl PTX2sa	NO			Reversed phase		C62H100O16	1100.7	1101.71	1118.73	1123.69			C29H42O10	551.285	C11H16O4	213.112	1099.69																								metabolites formed in shellfish			J. Agric. Food Chem. 2006, 54, 5672-5678	J. Mass Spectrom. 2008; 43: 1140–1147
760	PTX	15:1 37-O-acyl pectenotoxin 2 seco acid	15:1 37-O-acyl PTX2sa	NO			Reversed phase		C62H98O16	1098.69	1099.69	1116.72	1121.67			C29H42O10	551.285	C11H16O4	213.112	1097.68																								metabolites formed in shellfish			J. Agric. Food Chem. 2006, 54, 5672-5678	J. Mass Spectrom. 2008; 43: 1140–1147
761	PTX	16:0 11-O-acyl pectenotoxin 2 seco acid	16:0 11-O-acyl PTX2sa	NO			Reversed phase		C63H102O16	1114.72	1115.72	1132.75	1137.71			C45H72O11	789.515	C11H16O4	213.112	1113.71																								metabolites formed in shellfish			J. Agric. Food Chem. 2006, 54, 5672-5678	J. Mass Spectrom. 2008; 43: 1140–1147
762	PTX	16:0 33-O-acyl pectenotoxin 2 seco acid	16:0 33-O-acyl PTX2sa	NO			Reversed phase		C63H102O16	1114.72	1115.72	1132.75	1137.71			C29H42O10	551.285	C11H16O4	213.112	1113.71																								metabolites formed in shellfish			J. Agric. Food Chem. 2006, 54, 5672-5678	J. Mass Spectrom. 2008; 43: 1140–1147
763	PTX	16:0 37-O-acyl pectenotoxin 2 seco acid	16:0 37-O-acyl PTX2sa	NO		1268152-40-4	Reversed phase		C63H102O16	1114.72	1115.72	1132.75	1137.71			C29H42O10	551.285	C11H16O4	213.112	1113.71																								metabolites formed in shellfish			J. Agric. Food Chem. 2006, 54, 5672-5678	J. Mass Spectrom. 2008; 43: 1140–1147
764	PTX	16:0 37-O-acyl 7-epi-pectenotoxin 2 seco acid	16:0 37-O-acyl 7-epi-2sa	NO		1268152-44-8	Reversed phase		C63H102O16	1114.72	1115.72	1132.75	1137.71			C29H42O10	551.285	C11H16O4	213.112	1113.71																								metabolites formed in shellfish			J. Agric. Food Chem. 2006, 54, 5672-5678	J. Mass Spectrom. 2008; 43: 1140–1147
765	PTX	O-palmitoyl PTX-i sulfate		NO			Reversed phase		C62H100O18S	1164.66	1165.67	1182.7	1187.65							1163.66			C29H44O10	551.286	C46H70O13	829.474																		metabolites formed in shellfish			Analytical and Bioanalytical Chemistry (2021) 413:2055–2069	Analytical and Bioanalytical Chemistry (2021) 413:2055–2069
766	PTX	16:1 11-O-acyl pectenotoxin 2 seco acid	16:1 11-O-acyl PTX2sa	NO			Reversed phase		C63H100O16	1112.7	1113.71	1130.73	1135.69			C45H72O11	789.515	C11H16O4	213.112	1111.69																								metabolites formed in shellfish			J. Agric. Food Chem. 2006, 54, 5672-5678	J. Mass Spectrom. 2008; 43: 1140–1147
767	PTX	16:1 33-O-acyl pectenotoxin 2 seco acid	16:1 33-O-acyl PTX2sa	NO			Reversed phase		C63H100O16	1112.7	1113.71	1130.73	1135.69			C29H42O10	551.285	C11H16O4	213.112	1111.69																								metabolites formed in shellfish			J. Agric. Food Chem. 2006, 54, 5672-5678	J. Mass Spectrom. 2008; 43: 1140–1147
768	PTX	16:1 37-O-acyl pectenotoxin 2 seco acid	16:1 37-O-acyl PTX2sa	NO			Reversed phase		C63H100O16	1112.7	1113.71	1130.73	1135.69			C29H42O10	551.285	C11H16O4	213.112	1111.69																								metabolites formed in shellfish			J. Agric. Food Chem. 2006, 54, 5672-5678	J. Mass Spectrom. 2008; 43: 1140–1147
769	PTX	16:1 37-O-acyl 7-epi-pectenotoxin 2 seco acid	16:1 37-O-acyl 7-epi-2sa	NO			Reversed phase		C63H100O16	1112.7	1113.71	1130.73	1135.69			C29H42O10	551.285	C11H16O4	213.112	1111.69																								metabolites formed in shellfish			J. Agric. Food Chem. 2006, 54, 5672-5678	J. Mass Spectrom. 2008; 43: 1140–1147
770	PTX	17:0 37-O-acyl pectenotoxin 2 seco acid	17:0 37-O-acyl PTX2sa	NO			Reversed phase		C64H104O16	1128.73	1129.74	1146.77	1151.72			C29H42O10	551.285	C11H16O4	213.112	1127.73																								metabolites formed in shellfish			J. Agric. Food Chem. 2006, 54, 5672-5678	J. Mass Spectrom. 2008; 43: 1140–1147
771	PTX	17:1 37-O-acyl pectenotoxin 2 seco acid	17:1 37-O-acyl PTX2sa	NO			Reversed phase		C64H102O16	1126.72	1127.72	1144.75	1149.71			C29H42O10	551.285	C11H16O4	213.112	1125.71																								metabolites formed in shellfish			J. Agric. Food Chem. 2006, 54, 5672-5678	J. Mass Spectrom. 2008; 43: 1140–1147
772	PTX	18:0 37-O-acyl pectenotoxin 2 seco acid	18:0 37-O-acyl PTX2sa	NO			Reversed phase		C65H106O16	1142.75	1143.76	1160.78	1165.74			C29H42O10	551.285	C11H16O4	213.112	1141.74																								metabolites formed in shellfish			J. Agric. Food Chem. 2006, 54, 5672-5678	J. Mass Spectrom. 2008; 43: 1140–1147
773	PTX	18:1 37-O-acyl pectenotoxin 2 seco acid	18:1 37-O-acyl PTX2sa	NO			Reversed phase		C65H104O16	1140.73	1141.74	1158.77	1163.72			C29H42O10	551.285	C11H16O4	213.112	1139.73																								metabolites formed in shellfish			J. Agric. Food Chem. 2006, 54, 5672-5678	J. Mass Spectrom. 2008; 43: 1140–1147
774	PTX	18:2 37-O-acyl pectenotoxin 2 seco acid	18:2 37-O-acyl PTX2sa	NO			Reversed phase		C65H102O16	1138.72	1139.72	1156.75	1161.71			C29H42O10	551.285	C11H16O4	213.112	1137.71																								metabolites formed in shellfish			J. Agric. Food Chem. 2006, 54, 5672-5678	J. Mass Spectrom. 2008; 43: 1140–1147
775	PTX	18:3 37-O-acyl pectenotoxin 2 seco acid	18:3 37-O-acyl PTX2sa	NO			Reversed phase		C65H100O16	1136.7	1137.71	1154.73	1159.69			C29H42O10	551.285	C11H16O4	213.112	1135.69																								metabolites formed in shellfish			J. Agric. Food Chem. 2006, 54, 5672-5678	J. Mass Spectrom. 2008; 43: 1140–1147
776	PTX	18:4 11-O-acyl pectenotoxin 2 seco acid	18:4 11-O-acyl PTX2sa	NO			Reversed phase		C65H98O16	1134.69	1135.69	1152.72	1157.67			C45H72O11	789.515	C11H16O4	213.112	1133.68																								metabolites formed in shellfish			J. Agric. Food Chem. 2006, 54, 5672-5678	J. Mass Spectrom. 2008; 43: 1140–1147
777	PTX	18:4 33-O-acyl pectenotoxin 2 seco acid	18:4 33-O-acyl PTX2sa	NO			Reversed phase		C65H98O16	1134.69	1135.69	1152.72	1157.67			C29H42O10	551.285	C11H16O4	213.112	1133.68																								metabolites formed in shellfish			J. Agric. Food Chem. 2006, 54, 5672-5678	J. Mass Spectrom. 2008; 43: 1140–1147
778	PTX	18:4 37-O-acyl pectenotoxin 2 seco acid	18:4 37-O-acyl PTX2sa	NO			Reversed phase		C65H98O16	1134.69	1135.69	1152.72	1157.67			C29H42O10	551.285	C11H16O4	213.112	1133.68																								metabolites formed in shellfish			J. Agric. Food Chem. 2006, 54, 5672-5678	J. Mass Spectrom. 2008; 43: 1140–1147
779	PTX	18:4 37-O-acyl 7-epi-pectenotoxin 2 seco acid	18:4 37-O-acyl 7-epi-2sa	NO			Reversed phase		C65H98O16	1134.69	1135.69	1152.72	1157.67			C29H42O10	551.285	C11H16O4	213.112	1133.68																								metabolites formed in shellfish			J. Agric. Food Chem. 2006, 54, 5672-5678	J. Mass Spectrom. 2008; 43: 1140–1147
780	PTX	20:2 37-O-acyl pectenotoxin 2 seco acid	20:2 37-O-acyl PTX2sa	NO			Reversed phase		C67H106O16	1166.75	1167.76	1184.78	1189.74			C29H42O10	551.285	C11H16O4	213.112	1165.74																								metabolites formed in shellfish			J. Agric. Food Chem. 2006, 54, 5672-5678	J. Mass Spectrom. 2008; 43: 1140–1147
781	PTX	20:3 37-O-acyl pectenotoxin 2 seco acid	20:3 37-O-acyl PTX2sa	NO			Reversed phase		C67H104O16	1164.73	1165.74	1182.77	1187.72			C29H42O10	551.285	C11H16O4	213.112	1163.73																								metabolites formed in shellfish			J. Agric. Food Chem. 2006, 54, 5672-5678	J. Mass Spectrom. 2008; 43: 1140–1147
782	PTX	20:5 11-O-acyl pectenotoxin 2 seco acid	20:5 11-O-acyl PTX2sa	NO			Reversed phase		C67H100O16	1160.7	1161.71	1178.73	1183.69			C45H72O11	789.515	C11H16O4	213.112	1159.69																								metabolites formed in shellfish			J. Agric. Food Chem. 2006, 54, 5672-5678	J. Mass Spectrom. 2008; 43: 1140–1147
783	PTX	20:5 33-O-acyl pectenotoxin 2 seco acid	20:5 33-O-acyl PTX2sa	NO			Reversed phase		C67H100O16	1160.7	1161.71	1178.73	1183.69			C29H42O10	551.285	C11H16O4	213.112	1159.69																								metabolites formed in shellfish			J. Agric. Food Chem. 2006, 54, 5672-5678	J. Mass Spectrom. 2008; 43: 1140–1147
784	PTX	20:5 37-O-acyl pectenotoxin 2 seco acid	20:5 37-O-acyl PTX2sa	NO			Reversed phase		C67H100O16	1160.7	1161.71	1178.73	1183.69			C29H42O10	551.285	C11H16O4	213.112	1159.69																								metabolites formed in shellfish			J. Agric. Food Chem. 2006, 54, 5672-5678	J. Mass Spectrom. 2008; 43: 1140–1147
785	PTX	20:5 37-O-acyl 7-epi-pectenotoxin 2 seco acid	20:5 37-O-acyl 7-epi-2sa	NO			Reversed phase		C67H100O16	1160.7	1161.71	1178.73	1183.69			C29H42O10	551.285	C11H16O4	213.112	1159.69																								metabolites formed in shellfish			J. Agric. Food Chem. 2006, 54, 5672-5678	J. Mass Spectrom. 2008; 43: 1140–1147
786	PTX	22:6 11-O-acyl pectenotoxin 2 seco acid	22:6 11-O-acyl PTX2sa	NO			Reversed phase		C69H102O16	1186.72	1187.72	1204.75	1209.71			C45H72O11	789.515	C11H16O4	213.112	1185.71																								metabolites formed in shellfish			J. Agric. Food Chem. 2006, 54, 5672-5678	J. Mass Spectrom. 2008; 43: 1140–1147
787	PTX	22:6 33-O-acyl pectenotoxin 2 seco acid	22:6 33-O-acyl PTX2sa	NO			Reversed phase		C69H102O16	1186.72	1187.72	1204.75	1209.71			C29H42O10	551.285	C11H16O4	213.112	1185.71																								metabolites formed in shellfish			J. Agric. Food Chem. 2006, 54, 5672-5678	J. Mass Spectrom. 2008; 43: 1140–1147
788	PTX	22:6 37-O-acyl pectenotoxin 2 seco acid	22:6 37-O-acyl PTX2sa	NO			Reversed phase		C69H102O16	1186.72	1187.72	1204.75	1209.71			C29H42O10	551.285	C11H16O4	213.112	1185.71																								metabolites formed in shellfish			J. Agric. Food Chem. 2006, 54, 5672-5678	J. Mass Spectrom. 2008; 43: 1140–1147
789	PTX	22:6 37-O-acyl 7-epi-pectenotoxin 2 seco acid	22:6 37-O-acyl 7-epi-2sa	NO			Reversed phase		C69H102O16	1186.72	1187.72	1204.75	1209.71			C29H42O10	551.285	C11H16O4	213.112	1185.71																								metabolites formed in shellfish			J. Agric. Food Chem. 2006, 54, 5672-5678	J. Mass Spectrom. 2008; 43: 1140–1147
790	OA	okadaic acid	OA; 35-​demethyldinophysisto​xin 1	YES	Cifga, Spain; NRC-CNRC, Canada; Sigma Aldrich, United States	78111-17-8	Reversed phase	11.08	C44H68O13	804.466	805.473	822.5	827.455			C42H58O10	723.41	C24H12	301.101	803.459			C13H20O5	255.124	C6H10O2	113.061		DSP				x								160	µg OA-eq/kg	1	OA eq.*	Dinophysis acuminata; D. acuta; D. norvegica; D. depressum; D. divergens; Prorocentrum arenarium; P. belizeanum; P. concavum; P. faustiae; P. lima; P. maculosum			*The EFSA Journal (2008) 589, 1-62	Mini-Reviews in Medicinal Chemistry 10 (1), pp. 51-61	Rapid Commun. Mass Spectrom. 2004; 18: 1131–1138
791	OA	dinophysistoxin 1	DTX1; 35-​methylokadaic acid	YES	Cifga, Spain; NRC-CNRC, Canada	81720-10-7	Reversed phase	12.64	C45H70O13	818.482	819.489	836.515	841.471			C43H60O10	737.426	C24H12	301.101	817.474			C13H20O5	255.124	C6H10O2	113.061		DSP				x								160	µg OA-eq/kg	1	OA eq.*	Prorocentrum faustiae; P. lima			*The EFSA Journal (2008) 589, 1-62	Mini-Reviews in Medicinal Chemistry 10 (1), pp. 51-61
792	OA	dinophysistoxin 2	DTX2	YES	Cifga, Spain; NRC-CNRC, Canada	139933-46-3	Reversed phase	11.56	C44H68O13	804.466	805.473	822.5	827.455			C42H58O10	723.41	C24H12	301.101	803.459			C13H20O5	255.124	C6H10O2	113.061		DSP				x								160	µg OA-eq/kg	0.6	OA eq.*	Prorocentrum lima			*The EFSA Journal (2008) 589, 1-62
793	OA	12:0 7-O-acyl okadaic acid	DTX3	NO		885592-15-4	Reversed phase		C56H90O14	986.633	987.64	1004.67	1009.62							985.626			C44H66O12	785.448	C13H20O5	255.124		DSP				x								160	µg OA-eq/kg	1	OA eq.*	metabolites formed in shellfish			*The EFSA Journal (2008) 589, 1-62	Rapid Commun. Mass Spectrom. 2008; 22: 1127–1136
794	OA	12:0 7-O-acyl dinophysistoxin 2	DTX3	NO			Reversed phase		C56H90O14	986.633	987.64	1004.67	1009.62							985.626			C44H66O12	785.448	C13H20O5	255.124		DSP				x								160	µg OA-eq/kg	0.6	OA eq.*	metabolites formed in shellfish			*The EFSA Journal (2008) 589, 1-62	Rapid Commun. Mass Spectrom. 2008; 22: 1127–1136
795	OA	14:0 7-O-acyl okadaic acid	DTX3	NO		145984-30-1	Reversed phase		C58H94O14	1014.66	1015.67	1032.7	1037.65							1013.66			C44H66O12	785.448	C13H20O5	255.124		DSP				x								160	µg OA-eq/kg	1	OA eq.*	metabolites formed in shellfish			*The EFSA Journal (2008) 589, 1-62	Rapid Commun. Mass Spectrom. 2008; 22: 1127–1136
796	OA	14:0 7-O-acyl dinophysistoxin 1	DTX3	NO		1034565-88-2	Reversed phase		C59H96O14	1028.68	1029.69	1046.71	1051.67							1027.67			C45H68O12	799.464	C13H20O5	255.124		DSP				x								160	µg OA-eq/kg	1	OA eq.*	metabolites formed in shellfish			*The EFSA Journal (2008) 589, 1-62	Rapid Commun. Mass Spectrom. 2008; 22: 1127–1136
797	OA	14:0 7-O-acyl dinophysistoxin 2	DTX3	NO		145984-31-2	Reversed phase		C58H94O14	1014.66	1015.67	1032.7	1037.65							1013.66			C44H66O12	785.448	C13H20O5	255.124		DSP				x								160	µg OA-eq/kg	0.6	OA eq.*	metabolites formed in shellfish			*The EFSA Journal (2008) 589, 1-62	Rapid Commun. Mass Spectrom. 2008; 22: 1127–1136
798	OA	14:1 7-O-acyl okadaic acid	DTX3	NO		1268151-98-9	Reversed phase		C58H92O14	1012.65	1013.66	1030.68	1035.64							1011.64			C44H66O12	785.448	C13H20O5	255.124		DSP				x								160	µg OA-eq/kg	1	OA eq.*	metabolites formed in shellfish			*The EFSA Journal (2008) 589, 1-62	Rapid Commun. Mass Spectrom. 2008; 22: 1127–1136
799	OA	14:1 7-O-acyl dinophysistoxin 2	DTX3	NO		1268152-03-9	Reversed phase		C58H92O14	1012.65	1013.66	1030.68	1035.64							1011.64			C44H66O12	785.448	C13H20O5	255.124		DSP				x								160	µg OA-eq/kg	0.6	OA eq.*	metabolites formed in shellfish			*The EFSA Journal (2008) 589, 1-62	Rapid Commun. Mass Spectrom. 2008; 22: 1127–1136
800	OA	14:2 7-O-acyl okadaic acid	DTX3	NO		885592-18-7	Reversed phase		C58H90O14	1010.63	1011.64	1028.67	1033.62							1009.63			C44H66O12	785.448	C13H20O5	255.124		DSP				x								160	µg OA-eq/kg	1	OA eq.*	metabolites formed in shellfish			*The EFSA Journal (2008) 589, 1-62	Rapid Commun. Mass Spectrom. 2008; 22: 1127–1136
801	OA	14:2 7-O-acyl dinophysistoxin 2	DTX3	NO			Reversed phase		C58H90O14	1010.63	1011.64	1028.67	1033.62							1009.63			C44H66O12	785.448	C13H20O5	255.124		DSP				x								160	µg OA-eq/kg	0.6	OA eq.*	metabolites formed in shellfish			*The EFSA Journal (2008) 589, 1-62	Rapid Commun. Mass Spectrom. 2008; 22: 1127–1136
802	OA	14:3 7-O-acyl okadaic acid	DTX3	NO		1268152-05-1	Reversed phase		C58H88O14	1008.62	1009.62	1026.65	1031.61							1007.61			C44H66O12	785.448	C13H20O5	255.124		DSP				x								160	µg OA-eq/kg	1	OA eq.*	metabolites formed in shellfish			*The EFSA Journal (2008) 589, 1-62	Rapid Commun. Mass Spectrom. 2008; 22: 1127–1136
803	OA	14:3 7-O-acyl dinophysistoxin 2	DTX3	NO		1268152-07-3	Reversed phase		C58H88O14	1008.62	1009.62	1026.65	1031.61							1007.61			C44H66O12	785.448	C13H20O5	255.124		DSP				x								160	µg OA-eq/kg	0.6	OA eq.*	metabolites formed in shellfish			*The EFSA Journal (2008) 589, 1-62	Rapid Commun. Mass Spectrom. 2008; 22: 1127–1136
804	OA	15:0 7-O-acyl okadaic acid	DTX3	NO		913609-46-8	Reversed phase		C59H96O14	1028.68	1029.69	1046.71	1051.67							1027.67			C44H66O12	785.448	C13H20O5	255.124		DSP				x								160	µg OA-eq/kg	1	OA eq.*	metabolites formed in shellfish			*The EFSA Journal (2008) 589, 1-62	Rapid Commun. Mass Spectrom. 2008; 22: 1127–1136
805	OA	15:0 7-O-acyl dinophysistoxin 1	DTX3	NO		1034565-89-3	Reversed phase		C60H98O14	1042.7	1043.7	1060.73	1065.68							1041.69			C45H68O12	799.464	C13H20O5	255.124		DSP				x								160	µg OA-eq/kg	1	OA eq.*	metabolites formed in shellfish			*The EFSA Journal (2008) 589, 1-62	Rapid Commun. Mass Spectrom. 2008; 22: 1127–1136
806	OA	15:0 7-O-acyl dinophysistoxin 2	DTX3	NO		913609-47-9	Reversed phase		C59H96O14	1028.68	1029.69	1046.71	1051.67							1027.67			C44H66O12	785.448	C13H20O5	255.124		DSP				x								160	µg OA-eq/kg	0.6	OA eq.*	metabolites formed in shellfish			*The EFSA Journal (2008) 589, 1-62	Rapid Commun. Mass Spectrom. 2008; 22: 1127–1136
807	OA	16:0 7-O-acyl okadaic acid	DTX3; 7-​O-palmitoylokadaic acid	YES	Cifga, Spain	118745-19-0	Reversed phase	22.71	C60H98O14	1042.7	1043.7	1060.73	1065.68			C42H58O10	723.41			1041.69			C44H66O12	785.448	C13H20O5	255.124		DSP				x								160	µg OA-eq/kg	1	OA eq.*	metabolites formed in shellfish			*The EFSA Journal (2008) 589, 1-62	Rapid Commun. Mass Spectrom. 2008; 22: 1127–1136
808	OA	acanthifolicin derivate		NO		157956-55-3	Reversed phase		C61H100O14	1056.71	1057.72	1074.75	1079.7							1055.7			C45H68O12	799.464	C13H20O5	255.124		DSP				x								160	µg OA-eq/kg			metabolites formed in shellfish				Rapid Commun. Mass Spectrom. 2008; 22: 1127–1136
809	OA	16:0 7-O-acyl dinophysistoxin 1	DTX3; 7-O-Palmitoyldinophysistoxin 1	NO		97564-96-0	Reversed phase		C61H100O14	1056.71	1057.72	1074.75	1079.7							1055.7			C45H68O12	799.464	C13H20O5	255.124		DSP				x								160	µg OA-eq/kg	1	OA eq.*	metabolites formed in shellfish			*The EFSA Journal (2008) 589, 1-62	Rapid Commun. Mass Spectrom. 2008; 22: 1127–1136
810	OA	16:0 7-O-acyl dinophysistoxin 2	DTX3	NO		145984-32-3	Reversed phase		C60H98O14	1042.7	1043.7	1060.73	1065.68							1041.69			C44H66O12	785.448	C13H20O5	255.124		DSP				x								160	µg OA-eq/kg	0.6	OA eq.*	metabolites formed in shellfish			*The EFSA Journal (2008) 589, 1-62	Rapid Commun. Mass Spectrom. 2008; 22: 1127–1136
811	OA	16:0b 7-O-acyl okadaic acid	DTX3	NO		913609-48-0	Reversed phase		C60H98O14	1042.7	1043.7	1060.73	1065.68							1041.69			C44H66O12	785.448	C13H20O5	255.124		DSP				x								160	µg OA-eq/kg	1	OA eq.*	metabolites formed in shellfish			*The EFSA Journal (2008) 589, 1-62	Rapid Commun. Mass Spectrom. 2008; 22: 1127–1136
812	OA	16:0b 7-O-acyl dinophysistoxin 2	DTX3	NO		913609-49-1	Reversed phase		C60H98O14	1042.7	1043.7	1060.73	1065.68							1041.69			C44H66O12	785.448	C13H20O5	255.124		DSP				x								160	µg OA-eq/kg	0.6	OA eq.*	metabolites formed in shellfish			*The EFSA Journal (2008) 589, 1-62	Rapid Commun. Mass Spectrom. 2008; 22: 1127–1136
813	OA	16:1 7-O-acyl okadaic acid	DTX3	NO		146452-86-0	Reversed phase		C60H96O14	1040.68	1041.69	1058.71	1063.67							1039.67			C44H66O12	785.448	C13H20O5	255.124		DSP				x								160	µg OA-eq/kg	1	OA eq.*	metabolites formed in shellfish			*The EFSA Journal (2008) 589, 1-62	Rapid Commun. Mass Spectrom. 2008; 22: 1127–1136
814	OA	16:1 7-O-acyl dinophysistoxin 1	DTX3	NO		1035174-16-3	Reversed phase		C61H98O14	1054.7	1055.7	1072.73	1077.68							1053.69			C45H68O12	799.464	C13H20O5	255.124		DSP				x								160	µg OA-eq/kg	1	OA eq.*	metabolites formed in shellfish			*The EFSA Journal (2008) 589, 1-62	Rapid Commun. Mass Spectrom. 2008; 22: 1127–1136
815	OA	16:1 7-O-acyl dinophysistoxin 2	DTX3	NO		146452-87-1	Reversed phase		C60H96O14	1040.68	1041.69	1058.71	1063.67							1039.67			C44H66O12	785.448	C13H20O5	255.124		DSP				x								160	µg OA-eq/kg	0.6	OA eq.*	metabolites formed in shellfish			*The EFSA Journal (2008) 589, 1-62	Rapid Commun. Mass Spectrom. 2008; 22: 1127–1136
816	OA	16:2 7-O-acyl okadaic acid	DTX3	NO		1268152-15-3	Reversed phase		C60H94O14	1038.66	1039.67	1056.7	1061.65							1037.66			C44H66O12	785.448	C13H20O5	255.124		DSP				x								160	µg OA-eq/kg	1	OA eq.*	metabolites formed in shellfish			*The EFSA Journal (2008) 589, 1-62	Rapid Commun. Mass Spectrom. 2008; 22: 1127–1136
817	OA	16:2 7-O-acyl dinophysistoxin 2	DTX3	NO		1268152-17-5	Reversed phase		C60H94O14	1038.66	1039.67	1056.7	1061.65							1037.66			C44H66O12	785.448	C13H20O5	255.124		DSP				x								160	µg OA-eq/kg	0.6	OA eq.*	metabolites formed in shellfish			*The EFSA Journal (2008) 589, 1-62	Rapid Commun. Mass Spectrom. 2008; 22: 1127–1136
818	OA	16:3 7-O-acyl okadaic acid	DTX3	NO		885592-23-4	Reversed phase		C60H92O14	1036.65	1037.66	1054.68	1059.64							1035.64			C44H66O12	785.448	C13H20O5	255.124		DSP				x								160	µg OA-eq/kg	1	OA eq.*	metabolites formed in shellfish			*The EFSA Journal (2008) 589, 1-62	Rapid Commun. Mass Spectrom. 2008; 22: 1127–1136
819	OA	16:3 7-O-acyl dinophysistoxin 2	DTX3	NO			Reversed phase		C60H92O14	1036.65	1037.66	1054.68	1059.64							1035.64			C44H66O12	785.448	C13H20O5	255.124		DSP				x								160	µg OA-eq/kg	0.6	OA eq.*	metabolites formed in shellfish			*The EFSA Journal (2008) 589, 1-62	Rapid Commun. Mass Spectrom. 2008; 22: 1127–1136
820	OA	16:4 7-O-acyl okadaic acid	DTX3	NO		885592-24-5	Reversed phase		C60H90O14	1034.63	1035.64	1052.67	1057.62							1033.63			C44H66O12	785.448	C13H20O5	255.124		DSP				x								160	µg OA-eq/kg	1	OA eq.*	metabolites formed in shellfish			*The EFSA Journal (2008) 589, 1-62	Rapid Commun. Mass Spectrom. 2008; 22: 1127–1136
821	OA	16:4 7-O-acyl dinophysistoxin 2	DTX3	NO			Reversed phase		C60H90O14	1034.63	1035.64	1052.67	1057.62							1033.63			C44H66O12	785.448	C13H20O5	255.124		DSP				x								160	µg OA-eq/kg	0.6	OA eq.*	metabolites formed in shellfish			*The EFSA Journal (2008) 589, 1-62	Rapid Commun. Mass Spectrom. 2008; 22: 1127–1136
822	OA	17:0 7-O-acyl okadaic acid	DTX3	NO		913609-51-5	Reversed phase		C61H100O14	1056.71	1057.72	1074.75	1079.7							1055.7			C44H66O12	785.448	C13H20O5	255.124		DSP				x								160	µg OA-eq/kg	1	OA eq.*	metabolites formed in shellfish			*The EFSA Journal (2008) 589, 1-62	Rapid Commun. Mass Spectrom. 2008; 22: 1127–1136
823	OA	17:0 7-O-acyl dinophysistoxin 1	DTX3	NO		1034565-90-6	Reversed phase		C62H102O14	1070.73	1071.73	1088.76	1093.72							1069.72			C45H68O12	799.464	C13H20O5	255.124		DSP				x								160	µg OA-eq/kg	1	OA eq.*	metabolites formed in shellfish			*The EFSA Journal (2008) 589, 1-62	Rapid Commun. Mass Spectrom. 2008; 22: 1127–1136
824	OA	17:0 7-O-acyl dinophysistoxin 2	DTX3	NO		913609-52-6	Reversed phase		C61H100O14	1056.71	1057.72	1074.75	1079.7							1055.7			C44H66O12	785.448	C13H20O5	255.124		DSP				x								160	µg OA-eq/kg	0.6	OA eq.*	metabolites formed in shellfish			*The EFSA Journal (2008) 589, 1-62	Rapid Commun. Mass Spectrom. 2008; 22: 1127–1136
825	OA	17:1 7-O-acyl okadaic acid	DTX3	NO		914088-74-7	Reversed phase		C61H98O14	1054.7	1055.7	1072.73	1077.68							1053.69			C44H66O12	785.448	C13H20O5	255.124		DSP				x								160	µg OA-eq/kg	1	OA eq.*	metabolites formed in shellfish				Rapid Commun. Mass Spectrom. 2008; 22: 1127–1136
826	OA	17:1 7-O-acyl dinophysistoxin 2	DTX3	NO		914088-76-9	Reversed phase		C61H98O14	1054.7	1055.7	1072.73	1077.68							1053.69			C44H66O12	785.448	C13H20O5	255.124		DSP				x								160	µg OA-eq/kg	0.6	OA eq.*	metabolites formed in shellfish			*The EFSA Journal (2008) 589, 1-62	Rapid Commun. Mass Spectrom. 2008; 22: 1127–1136
827	OA	18:0 7-O-acyl okadaic acid	DTX3	NO		146393-57-9	Reversed phase		C62H102O14	1070.73	1071.73	1088.76	1093.72							1069.72			C44H66O12	785.448	C13H20O5	255.124		DSP				x								160	µg OA-eq/kg	1	OA eq.*	metabolites formed in shellfish				Rapid Commun. Mass Spectrom. 2008; 22: 1127–1136
828	OA	18:0 7-O-acyl dinophysistoxin 1	DTX3	NO		1035174-17-4	Reversed phase		C63H104O14	1084.74	1085.75	1102.78	1107.73							1083.74			C45H68O12	799.464	C13H20O5	255.124		DSP				x								160	µg OA-eq/kg	1	OA eq.*	metabolites formed in shellfish			*The EFSA Journal (2008) 589, 1-62	Rapid Commun. Mass Spectrom. 2008; 22: 1127–1136
829	OA	18:0 7-O-acyl dinophysistoxin 2	DTX3	NO		146393-59-1	Reversed phase		C62H102O14	1070.73	1071.73	1088.76	1093.72							1069.72			C44H66O12	785.448	C13H20O5	255.124		DSP				x								160	µg OA-eq/kg	0.6	OA eq.*	metabolites formed in shellfish			*The EFSA Journal (2008) 589, 1-62	Rapid Commun. Mass Spectrom. 2008; 22: 1127–1136
830	OA	18:1 7-O-acyl okadaic acid	DTX3	NO		913609-56-0	Reversed phase		C62H100O14	1068.71	1069.72	1086.75	1091.7							1067.7			C44H66O12	785.448	C13H20O5	255.124		DSP				x								160	µg OA-eq/kg	1	OA eq.*	metabolites formed in shellfish			*The EFSA Journal (2008) 589, 1-62	Rapid Commun. Mass Spectrom. 2008; 22: 1127–1136
831	OA	18:1 7-O-acyl dinophysistoxin 2	DTX3	NO		913609-57-1	Reversed phase		C62H100O14	1068.71	1069.72	1086.75	1091.7							1067.7			C44H66O12	785.448	C13H20O5	255.124		DSP				x								160	µg OA-eq/kg	0.6	OA eq.*	metabolites formed in shellfish			*The EFSA Journal (2008) 589, 1-62	Rapid Commun. Mass Spectrom. 2008; 22: 1127–1136
832	OA	18:2 7-O-acyl okadaic acid	DTX3	NO		120396-90-9	Reversed phase		C62H98O14	1066.7	1067.7	1084.73	1089.68							1065.69			C44H66O12	785.448	C13H20O5	255.124		DSP				x								160	µg OA-eq/kg	1	OA eq.*	metabolites formed in shellfish			*The EFSA Journal (2008) 589, 1-62	Rapid Commun. Mass Spectrom. 2008; 22: 1127–1136
833	OA	18:2 7-O-acyl dinophysistoxin 1	DTX3	NO		1035174-18-5	Reversed phase		C63H100O14	1080.71	1081.72	1098.75	1103.7							1079.7			C45H68O12	799.464	C13H20O5	255.124		DSP				x								160	µg OA-eq/kg	1	OA eq.*	metabolites formed in shellfish			*The EFSA Journal (2008) 589, 1-62	Rapid Commun. Mass Spectrom. 2008; 22: 1127–1136
834	OA	18:2 7-O-acyl dinophysistoxin 2	DTX3	NO		913609-55-9	Reversed phase		C62H98O14	1066.7	1067.7	1084.73	1089.68							1065.69			C44H66O12	785.448	C13H20O5	255.124		DSP				x								160	µg OA-eq/kg	0.6	OA eq.*	metabolites formed in shellfish			*The EFSA Journal (2008) 589, 1-62	Rapid Commun. Mass Spectrom. 2008; 22: 1127–1136
835	OA	18:3 7-O-acyl okadaic acid	DTX3	NO		913609-53-7	Reversed phase		C62H96O14	1064.68	1065.69	1082.71	1087.67							1063.67			C44H66O12	785.448	C13H20O5	255.124		DSP				x								160	µg OA-eq/kg	1	OA eq.*	metabolites formed in shellfish			*The EFSA Journal (2008) 589, 1-62	Rapid Commun. Mass Spectrom. 2008; 22: 1127–1136
836	OA	18:3 7-O-acyl dinophysistoxin 1	DTX3	NO		1035174-19-6	Reversed phase		C63H98O14	1078.7	1079.7	1096.73	1101.68							1077.69			C45H68O12	799.464	C13H20O5	255.124		DSP				x								160	µg OA-eq/kg	1	OA eq.*	metabolites formed in shellfish			*The EFSA Journal (2008) 589, 1-62	Rapid Commun. Mass Spectrom. 2008; 22: 1127–1136
837	OA	18:3 7-O-acyl dinophysistoxin 2	DTX3	NO		913609-54-8	Reversed phase		C62H96O14	1064.68	1065.69	1082.71	1087.67							1063.67			C44H66O12	785.448	C13H20O5	255.124		DSP				x								160	µg OA-eq/kg	0.6	OA eq.*	metabolites formed in shellfish			*The EFSA Journal (2008) 589, 1-62	Rapid Commun. Mass Spectrom. 2008; 22: 1127–1136
838	OA	18:4 7-O-acyl okadaic acid	DTX3	NO		914090-21-4	Reversed phase		C62H94O14	1062.66	1063.67	1080.7	1085.65							1061.66			C44H66O12	785.448	C13H20O5	255.124		DSP				x								160	µg OA-eq/kg	1	OA eq.*	metabolites formed in shellfish			*The EFSA Journal (2008) 589, 1-62	Rapid Commun. Mass Spectrom. 2008; 22: 1127–1136
839	OA	18:4 7-O-acyl dinophysistoxin 1	DTX3	NO		1035174-21-0	Reversed phase		C63H96O14	1076.68	1077.69	1094.71	1099.67							1075.67			C45H68O12	799.464	C13H20O5	255.124		DSP				x								160	µg OA-eq/kg	1	OA eq.*	metabolites formed in shellfish			*The EFSA Journal (2008) 589, 1-62	Rapid Commun. Mass Spectrom. 2008; 22: 1127–1136
840	OA	18:4 7-O-acyl dinophysistoxin 2	DTX3	NO		914090-22-5	Reversed phase		C62H94O14	1062.66	1063.67	1080.7	1085.65							1061.66			C44H66O12	785.448	C13H20O5	255.124		DSP				x								160	µg OA-eq/kg	0.6	OA eq.*	metabolites formed in shellfish			*The EFSA Journal (2008) 589, 1-62	Rapid Commun. Mass Spectrom. 2008; 22: 1127–1136
841	OA	20:0 7-O-acyl okadaic acid	DTX3	NO		1035174-09-4	Reversed phase		C64H106O14	1098.76	1099.77	1116.79	1121.75							1097.75			C44H66O12	785.448	C13H20O5	255.124		DSP				x								160	µg OA-eq/kg	1	OA eq.*	metabolites formed in shellfish			*The EFSA Journal (2008) 589, 1-62	Rapid Commun. Mass Spectrom. 2008; 22: 1127–1136
842	OA	20:0 7-O-acyl dinophysistoxin 1	DTX3	NO		1035174-22-1	Reversed phase		C65H108O14	1112.77	1113.78	1130.81	1135.76							1111.77			C45H68O12	799.464	C13H20O5	255.124		DSP				x								160	µg OA-eq/kg	1	OA eq.*	metabolites formed in shellfish			*The EFSA Journal (2008) 589, 1-62	Rapid Commun. Mass Spectrom. 2008; 22: 1127–1136
843	OA	20:0 7-O-acyl dinophysistoxin 2	DTX3	NO		1035174-33-4	Reversed phase		C64H106O14	1098.76	1099.77	1116.79	1121.75							1097.75			C44H66O12	785.448	C13H20O5	255.124		DSP				x								160	µg OA-eq/kg	0.6	OA eq.*	metabolites formed in shellfish			*The EFSA Journal (2008) 589, 1-62	Rapid Commun. Mass Spectrom. 2008; 22: 1127–1136
844	OA	20:1 7-O-acyl okadaic acid	DTX3	NO		1035174-10-7	Reversed phase		C64H104O14	1096.74	1097.75	1114.78	1119.73							1095.74			C44H66O12	785.448	C13H20O5	255.124		DSP				x								160	µg OA-eq/kg	1	OA eq.*	metabolites formed in shellfish			*The EFSA Journal (2008) 589, 1-62	Rapid Commun. Mass Spectrom. 2008; 22: 1127–1136
845	OA	20:2 7-O-acyl okadaic acid	DTX3	NO		1035174-11-8	Reversed phase		C64H102O14	1094.73	1095.73	1112.76	1117.72							1093.72			C44H66O12	785.448	C13H20O5	255.124		DSP				x								160	µg OA-eq/kg	1	OA eq.*	metabolites formed in shellfish			*The EFSA Journal (2008) 589, 1-62	Rapid Commun. Mass Spectrom. 2008; 22: 1127–1136
846	OA	20:2 7-O-acyl dinophysistoxin 1	DTX3	NO		1035174-23-2	Reversed phase		C65H104O14	1108.74	1109.75	1126.78	1131.73							1107.74			C45H68O12	799.464	C13H20O5	255.124		DSP				x								160	µg OA-eq/kg	1	OA eq.*	metabolites formed in shellfish			*The EFSA Journal (2008) 589, 1-62	Rapid Commun. Mass Spectrom. 2008; 22: 1127–1136
847	OA	20:4 7-O-acyl okadaic acid	DTX3	NO		1035174-12-9	Reversed phase		C64H98O14	1090.7	1091.7	1108.73	1113.68							1089.69			C44H66O12	785.448	C13H20O5	255.124		DSP				x								160	µg OA-eq/kg	1	OA eq.*	metabolites formed in shellfish			*The EFSA Journal (2008) 589, 1-62	Rapid Commun. Mass Spectrom. 2008; 22: 1127–1136
848	OA	20:5 7-O-acyl okadaic acid	DTX3	NO		913609-58-2	Reversed phase		C64H96O14	1088.68	1089.69	1106.71	1111.67							1087.67			C44H66O12	785.448	C13H20O5	255.124		DSP				x								160	µg OA-eq/kg	1	OA eq.*	metabolites formed in shellfish			*The EFSA Journal (2008) 589, 1-62	Rapid Commun. Mass Spectrom. 2008; 22: 1127–1136
849	OA	20:5 7-O-acyl dinophysistoxin 1	DTX3	NO		1035174-24-3	Reversed phase		C65H98O14	1102.7	1103.7	1120.73	1125.68							1101.69			C45H68O12	799.464	C13H20O5	255.124		DSP				x								160	µg OA-eq/kg	1	OA eq.*	metabolites formed in shellfish			*The EFSA Journal (2008) 589, 1-62	Rapid Commun. Mass Spectrom. 2008; 22: 1127–1136
850	OA	20:5 7-O-acyl dinophysistoxin 2	DTX3	NO		913609-59-3	Reversed phase		C64H96O14	1088.68	1089.69	1106.71	1111.67							1087.67			C44H66O12	785.448	C13H20O5	255.124		DSP				x								160	µg OA-eq/kg	0.6	OA eq.*	metabolites formed in shellfish				Rapid Commun. Mass Spectrom. 2008; 22: 1127–1136
851	OA	22:0 7-O-acyl okadaic acid	DTX3	NO		1035174-14-1	Reversed phase		C66H110O14	1126.79	1127.8	1144.82	1149.78							1125.78			C44H66O12	785.448	C13H20O5	255.124		DSP				x								160	µg OA-eq/kg	1	OA eq.*	metabolites formed in shellfish			*The EFSA Journal (2008) 589, 1-62	Rapid Commun. Mass Spectrom. 2008; 22: 1127–1136
852	OA	22:0 7-O-acyl dinophysistoxin 1	DTX3	NO		1035174-25-4	Reversed phase		C67H112O14	1140.81	1141.81	1158.84	1163.79							1139.8			C45H68O12	799.464	C13H20O5	255.124		DSP				x								160	µg OA-eq/kg	1	OA eq.*	metabolites formed in shellfish			*The EFSA Journal (2008) 589, 1-62	Rapid Commun. Mass Spectrom. 2008; 22: 1127–1136
853	OA	22:6 7-O-acyl okadaic acid	DTX3	NO		913609-60-6	Reversed phase		C66H98O14	1114.7	1115.7	1132.73	1137.68							1113.69			C44H66O12	785.448	C13H20O5	255.124		DSP				x								160	µg OA-eq/kg	1	OA eq.*	metabolites formed in shellfish			*The EFSA Journal (2008) 589, 1-62	Rapid Commun. Mass Spectrom. 2008; 22: 1127–1136
854	OA	22:6 7-O-acyl dinophysistoxin 2	DTX3	NO		913609-61-7	Reversed phase		C66H98O14	1114.7	1115.7	1132.73	1137.68							1113.69			C44H66O12	785.448	C13H20O5	255.124		DSP				x								160	µg OA-eq/kg	0.6	OA eq.*	metabolites formed in shellfish			*The EFSA Journal (2008) 589, 1-62	Rapid Commun. Mass Spectrom. 2008; 22: 1127–1136
855	OA	22:6 7-O-acyl dinophysistoxin 1	DTX3	NO		1035174-26-5	Reversed phase		C67H100O14	1128.71	1129.72	1146.75	1151.7							1127.7			C45H68O12	799.464	C13H20O5	255.124		DSP				x								160	µg OA-eq/kg	1	OA eq.*	metabolites formed in shellfish			*The EFSA Journal (2008) 589, 1-62	Rapid Commun. Mass Spectrom. 2008; 22: 1127–1136
856	OA	dinophysistoxin 4	DTX4	YES	MARBIONC, United States	162795-98-4	Reversed phase		C66H104O30S3	1472.58	1473.58	1490.61	1495.57								[M-3H]3-	489.852						DSP				x												Prorocentrum lima; P. muculosum			Toxicon 46 (2005) 360–361	Mini-Reviews in Medicinal Chemistry 10 (1), pp. 51-61
857	OA	dinophysistoxin 5a	DTX5a	NO		172923-84-1	Reversed phase		C65H101NO27S2	1391.6	1392.61	1409.63	1414.59															DSP				x												Prorocentrum muculosum				Mini-Reviews in Medicinal Chemistry 10 (1), pp. 51-61
858	OA	dinophysistoxin 5b	DTX5b	NO		172960-97-3	Reversed phase		C66H103NO27S2	1405.62	1406.62	1423.65	1428.61															DSP				x												Prorocentrum muculosum				Mini-Reviews in Medicinal Chemistry 10 (1), pp. 51-61
859	OA	dinophysistoxin 5c	DTX5c	NO		909017-80-7	Reversed phase		C68H105NO27S2	1431.63	1432.64	1449.67	1454.62															DSP				x												Prorocentrum belizeanum				Mini-Reviews in Medicinal Chemistry 10 (1), pp. 51-61
860	OA	dinophysistoxin 6	DTX6; 4-formyl-2-methylene-pent-4-enyl okadaate	NO		379699-87-3	Reversed phase		C51H76O14	912.524	913.531	930.557	935.513															DSP				x												Prorocentrum lima			Toxicon 50 (2007) 225–235	Mini-Reviews in Medicinal Chemistry 10 (1), pp. 51-61
861	OA	19-epi-okadaic acid	19-epi-OA	NO		948590-12-3	Reversed phase		C44H68O13	804.466	805.473	822.5	827.455															DSP				x												Prorocentrum belizeanum				Mini-Reviews in Medicinal Chemistry 10 (1), pp. 51-61
862	OA	19-epi-dinophysistoxin 1	19-epi-DTX1	NO			Reversed phase		C45H70O13	818.482	819.489	836.515	841.471							817.474			C13H20O5	255.124				DSP				x																Analytical and Bioanalytical Chemistry (2021) 413:2055–2069
863	OA	19-epi-dinophysistoxin 2	19-epi-DTX2	NO			Reversed phase		C44H68O13	804.466	805.473	822.5	827.455															DSP				x																Analytical and Bioanalytical Chemistry (2021) 413:2055–2069
864	OA	2-deoxy okadaic acid		NO		142352-77-0	Reversed phase		C44H68O12	788.471	789.478	806.505	811.46															DSP				x												Prorocentrum lima			Biochem. J. (1992) 284, 539-544	Mini-Reviews in Medicinal Chemistry 10 (1), pp. 51-61
865	OA	7-deoxy okadaic acid		NO		136993-62-9	Reversed phase		C44H68O12	788.471	789.478	806.505	811.46							787.464			C30H44O9	547.291	C19H30O4	321.207		DSP				x												Prorocentrum lima			Biochem. J. (1992) 284, 539-544	Mini-Reviews in Medicinal Chemistry 10 (1), pp. 51-61
866	OA	7-deoxy dinophysistoxin 2		NO			Reversed phase		C44H68O12	788.471	789.478	806.505	811.46							787.464			C19H30O4	321.207	C13H20O4	239.129		DSP				x																Analytical and Bioanalytical Chemistry (2021) 413:2055–2069
867	OA	27-O-acetyl okadaic acid	27-O-acetyl OA	NO		581784-57-8	Reversed phase		C46H70O14	846.477	847.484	864.51	869.466															DSP				x
868	OA	27-O-acetyl dinophysistoxin 1	27-O-acetyl DTX1	NO		581784-59-0	Reversed phase		C47H72O14	860.492	861.499	878.526	883.481															DSP				x
869	OA	27-O-acetyl okadaic acid methyl ester	27-O-acetyl OA methyl ester	NO		581784-62-5	Reversed phase		C47H72O14	860.492	861.499	878.526	883.481															DSP				x
870	OA	27-O-acetyl dinophysistoxin 1 methyl ester	27-O-acetyl DTX1 methyl ester	NO		581784-64-7	Reversed phase		C48H74O14	874.508	875.515	892.542	897.497															DSP				x
871	OA	okadaic acid methyl ester	OA methyl ester; methyl okadaate	YES	Enzo Lifesciences, United States; MARBIONC, United States	78111-14-5	Reversed phase	12.57	C45H70O13	818.482	819.489	836.515	841.471			C16H20O5	293.138	C33H46O8	571.327	-								DSP				x												Prorocentrum lima; P. maculosum			Toxicon 50 (2007) 225–235	Mini-Reviews in Medicinal Chemistry 10 (1), pp. 51-61
872	OA	okadaic acid ethyl ester	OA ethyl ester	NO		136993-63-0	Reversed phase		C46H72O13	832.497	833.505	850.531	855.487															DSP				x												Prorocentrum lima				Mini-Reviews in Medicinal Chemistry 10 (1), pp. 51-61
873	OA	dinophysistoxin 1 methyl ester	DTX1 methyl ester	NO		581784-61-4	Reversed phase		C46H72O13	832.497	833.505	850.531	855.487															DSP				x
874	OA	acanthifolicin	OA-9,10-episulphide	NO		77739-71-0	Reversed phase		C44H68O13S	836.438	837.445	854.472	859.427															DSP				x
875	OA	okadaic acid-D4	OA-D4; 2-hydroxymethyl-allyl okadaate	NO			Reversed phase		C48H74O14	874.508	875.515	892.542	897.497															DSP				x												Prorocentrum lima			Toxicon 50 (2007) 225–235	Mini-Reviews in Medicinal Chemistry 10 (1), pp. 51-61
876	OA	okadaic acid-D6a	OA-D6; 5-hydroxy-2-methylene-pent-3-enyl okadaate	NO		851596-25-3	Reversed phase		C50H76O14	900.524	901.531	918.557	923.513															DSP				x												Prorocentrum lima			Toxicon 50 (2007) 225–235	Mini-Reviews in Medicinal Chemistry 10 (1), pp. 51-61
877	OA	okadaic acid-D6b		NO		148585-52-8	Reversed phase		C50H76O14	900.524	901.531	918.557	923.513															DSP				x
878	OA	okadaic acid-D7a	OA-D7a	NO		109750-53-0	Reversed phase		C51H78O14	914.539	915.546	932.573	937.528															DSP				x												Prorocentrum lima				Mini-Reviews in Medicinal Chemistry 10 (1), pp. 51-61
879	OA	okadaic acid-D7b	OA-D7b; 6-hydroxy-2-methyl-2,4-hexadienyl okadaate	NO		145781-81-3	Reversed phase		C51H78O14	914.539	915.546	932.573	937.528															DSP				x												Prorocentrum muculosum				Mini-Reviews in Medicinal Chemistry 10 (1), pp. 51-61
880	OA	okadaic acid-D8a	OA-D8; 7-hydroxy-2-methyl-hepta-2,4-dienyl okadaate	YES	Enzo Lifesciences, United States; MARBIONC, United States	318536-96-8	Reversed phase	12.66	C52H80O14	928.555	929.562	946.589	951.544			C42H58O10	723.41	C46H64O12	809.447	-								DSP				x												Dinophysis acuta; Prorocentrum lima; P. maculosum			Toxicon 50 (2007) 225–235	Rapid Commun. Mass Spectrom. 2004; 18: 1131–1138	Mini-Reviews in Medicinal Chemistry 10 (1), pp. 51-61
881	OA	okadaic acid-D8b	OA-D8b; (2E,4Z)-7-hydroxy-2-methyl-2,4-heptadienyl okadaate	NO		910579-10-1	Reversed phase		C52H80O14	928.555	929.562	946.589	951.544															DSP				x
882	OA	okadaic acid-D8c	OA-D8c; (2Z,4Z)-6-hydroxy-2,5-dimethyl-2,4-hexadienyl okadaate	NO		236095-72-0	Reversed phase		C52H80O14	928.555	929.562	946.589	951.544															DSP				x
883	OA	okadaic acid-D8d	OA-D8d	NO		318536-99-1	Reversed phase		C52H80O15	944.55	945.557	962.584	967.539															DSP				x
884	OA	okadaic acid-D8e	OA-D8e	NO		318536-97-9	Reversed phase		C52H80O15	944.55	945.557	962.584	967.539															DSP				x
885	OA	okadaic acid-D8f	OA-D8f; (2E,4E)-6-carboxy-2-methyl-2,4-hexadienyl okadaate	NO		318536-98-0	Reversed phase		C52H78O15	942.534	943.541	960.568	965.523															DSP				x
886	OA	okadaic acid-D8g	C8 triol OA	NO			Reversed phase		C52H82O15	946.565	947.573	964.599	969.555															DSP				x															J. Agric. Food Chem. 2008, 56, 9628–9635
887	OA	okadaic acid-D9a	OA-D9a	NO		136993-64-1	Reversed phase		C53H82O14	942.57	943.578	960.604	965.56															DSP				x												Prorocentrum lima				Mini-Reviews in Medicinal Chemistry 10 (1), pp. 51-61
888	OA	okadaic acid-D9b	OA-D9b; 7-hydroxy-4-methyl-2-methylene-hept-4-enyl okadaate	NO		145814-31-9	Reversed phase		C53H82O14	942.57	943.578	960.604	965.56															DSP				x												Prorocentrum lima			Toxicon 50 (2007) 225–235	Mini-Reviews in Medicinal Chemistry 10 (1), pp. 51-61
889	OA	okadaic acid-D9c	OA-D9c; 7-hydroxy-2,4-dimethyl-hepta-2,4-dienyl okadaate	NO		157376-74-4	Reversed phase		C53H82O14	942.57	943.578	960.604	965.56															DSP				x												Prorocentrum lima			Toxicon 50 (2007) 225–235	Mini-Reviews in Medicinal Chemistry 10 (1), pp. 51-61
890	OA	okadaic acid-D9d	OA-D9d; 5,7-dihydroxy-2,4-dimethylene-heptyl okadaate	NO		851606-66-1	Reversed phase		C53H82O15	958.565	959.573	976.599	981.555															DSP				x												Prorocentrum lima			Toxicon 50 (2007) 225–235	Mini-Reviews in Medicinal Chemistry 10 (1), pp. 51-61
891	OA	okadaic acid-D9e	OA-D9e; 5-hydroperoxy-7-hydroxy-2,4-dimethylene-heptyl okadaate	NO		851606-67-2	Reversed phase		C53H82O16	974.56	975.568	992.594	997.55															DSP				x												Prorocentrum lima			Toxicon 50 (2007) 225–235	Mini-Reviews in Medicinal Chemistry 10 (1), pp. 51-61
892	OA	okadaic acid-D10a	OA-D10a; 7-hydroxymethyl-2-methylene-octa-4,7-dienyl okadaate	NO		851596-26-4	Reversed phase		C54H82O14	954.57	955.578	972.604	977.56															DSP				x												Prorocentrum belizeanum; P. lima			Toxicon 50 (2007) 225–235	J. Sep. Sci. 2012, 35, 782–789	Mini-Reviews in Medicinal Chemistry 10 (1), pp. 51-61
893	OA	okadaic acid-D10b	OA-D10b	NO		1377300-50-9	Reversed phase		C54H82O14	954.57	955.578	972.604	977.56															DSP				x												Prorocentrum lima			J. Sep. Sci. 2012, 35, 782–789
894	OA	16:0 C8 diol OA		NO		1071449-94-9	Reversed phase		C68H110O15	1166.78	1167.79	1184.82	1189.77															DSP				x												metabolites formed in shellfish			J. Agric. Food Chem. 2008, 56, 9628–9635
895	OA	16:0 C8 diol OA		NO		1071449-95-0	Reversed phase		C68H110O15	1166.78	1167.79	1184.82	1189.77															DSP				x												metabolites formed in shellfish			J. Agric. Food Chem. 2008, 56, 9628–9635
896	OA	16:0 C9 diol OA		NO			Reversed phase		C69H112O15	1180.8	1181.81	1198.83	1203.79															DSP				x												metabolites formed in shellfish			J. Agric. Food Chem. 2008, 56, 9628–9635
897	OA	16:0 C9 diol DTX2		NO			Reversed phase		C69H112O15	1180.8	1181.81	1198.83	1203.79															DSP				x												metabolites formed in shellfish			J. Agric. Food Chem. 2008, 56, 9628–9635
898	OA	16:0 C9 diol OA		NO			Reversed phase		C69H112O15	1180.8	1181.81	1198.83	1203.79															DSP				x												metabolites formed in shellfish			J. Agric. Food Chem. 2008, 56, 9628–9635
899	OA	16:0 C8 triol OA		NO			Reversed phase		C68H112O16	1184.8	1185.8	1202.83	1207.78															DSP				x												metabolites formed in shellfish			J. Agric. Food Chem. 2008, 56, 9628–9635
900	OA	16:0 C8 triol OA		NO			Reversed phase		C68H112O16	1184.8	1185.8	1202.83	1207.78															DSP				x												metabolites formed in shellfish			J. Agric. Food Chem. 2008, 56, 9628–9635
901	OA	norokadanone	1-norokadaone; 2-oxo-decarboxy-OA	YES	Sigma Aldrich, United States	131204-29-0	Reversed phase		C43H66O11	758.461	759.468	776.494	781.45															DSP				x												Prorocentrum lima			Toxicon 50 (2007) 225–235	Mini-Reviews in Medicinal Chemistry 10 (1), pp. 51-61
902	OA	okadaic acid glycol	OA glycol	NO		131916-66-0	Reversed phase		C44H70O15	838.471	839.479	856.505	861.461															DSP				x
903	OA	okadaic acid methyl ester tetramethyl ether	Tetra-O-methyl OA methyl ester	NO		131204-28-9	Reversed phase		C49H78O13	874.544	875.552	892.578	897.533															DSP				x
904	OA	okadaic acid p-nitrophenyl ester	OA p-nitrophenyl ester	NO		161225-83-8	Reversed phase		C50H71NO15	925.482	926.49	943.516	948.472															DSP				x
905	OA	DTX-4+O		NO			Reversed phase		C66H104O31S3	1488.57	1489.58	1506.61	1511.56								[M-3H]3-	495.184						DSP				x												Prorocentrum lima			Toxicon 45 (2005) 633–649
906	OA	DTX-4+SO3		NO			Reversed phase		C66H104O33S4	1552.53	1553.54	1570.57	1575.52								[M-3H]3-	516.504						DSP				x												Prorocentrum lima			Toxicon 45 (2005) 633–649
907	OA	DTX-4+SO3+O		NO			Reversed phase		C66H104O34S4	1568.53	1569.54	1586.56	1591.52								[M-3H]3-	521.836						DSP				x												Prorocentrum lima			Toxicon 45 (2005) 633–649
908	OA	DTX-4+2O		NO			Reversed phase		C66H104O32S3	1504.57	1505.57	1522.6	1527.56								[M-3H]3-	500.515						DSP				x												Prorocentrum lima			Toxicon 45 (2005) 633–649
909	OA	DTX-4+CH2+2O		NO			Reversed phase		C67H106O32S3	1518.58	1519.59	1536.62	1541.57								[M-3H]3-	505.187						DSP				x												Prorocentrum lima			Toxicon 45 (2005) 633–649
910	OA	DTX-4+CH2		NO			Reversed phase		C67H106O30S3	1486.59	1487.6	1504.63	1509.58								[M-2H]2-	742.289						DSP				x												Prorocentrum lima			Toxicon 45 (2005) 633–649
911	OA	OA-D8 + C2H4		NO			Reversed phase		C54H84O14	956.586	957.593	974.62	979.575															DSP				x												Dinophysis acuta			Rapid Commun. Mass Spectrom. 2004; 18: 1131–1138
912	OA	dinophysistoxin 1 (R)-phenylglycine methyl ester amide	DTX1 (R)-phenylglycine methyl ester amide	NO		215659-61-3	Reversed phase		C54H79NO14	965.55	966.557	983.584	988.539															DSP				x
913	OA	dinophysistoxin 1 (S)-phenylglycine methyl ester amide	DTX1 (S)-phenylglycine methyl ester amide	NO		215659-60-2	Reversed phase		C54H79NO14	965.55	966.557	983.584	988.539															DSP				x
914	OA	okadaic acid anthrylmethyl ester	OA 9-anthracenylmethyl ester	YES	Toronto Research Chemicals, Canada	157606-35-4	Reversed phase		C59H78O13	994.544	995.552	1012.58	1017.53															DSP				x
915	OA	okadaic acid tetraacetate	OA 7,​10,​24,​28-​tetraacetate	YES		78111-15-6	Reversed phase		C52H76O17	972.508	973.516	990.542	995.497															DSP				x
916	OA	okadaol	okadanol	YES	Enzo Lifesciences, United States; MARBIONC, United States	131959-12-1	Reversed phase		C44H70O12	790.487	791.494	808.521	813.476															DSP				x
917	OA	14,15-dihydro-OA		NO		1349443-72-6	Reversed phase		C44H70O13	806.482	807.489	824.515	829.471															DSP				x
918	OA	25-desmethene DTX 1		NO		1246170-38-6	Reversed phase		C44H70O13	806.482	807.489	824.515	829.471															DSP				x
919	OA	OA 24-O β-D-glucoside		NO			Reversed phase		C50H78O18	966.519	967.526	984.553	989.508							965.512			C36H54O15	725.339	C19H30O4	321.207		DSP				x															Analytical and Bioanalytical Chemistry (2021) 413:2055–2069
920	OA	DTX1 24-O β-D-glucoside		NO			Reversed phase		C51H80O18	980.534	981.542	998.568	1003.52							979.527			C13H20O5	255.124	C6H10O2	113.061		DSP				x															Analytical and Bioanalytical Chemistry (2021) 413:2055–2069
921	OA	DTX2 24-O β-D-glucoside		NO			Reversed phase		C50H78O18	966.519	967.526	984.553	989.508							965.512			C36H54O15	725.339	C19H30O4	321.207		DSP				x															Analytical and Bioanalytical Chemistry (2021) 413:2055–2069
922	OA	belizeanic acid	BA	NO		1072081-84-5	Reversed phase		C44H72O14	824.492	825.499	842.526	847.481															DSP				x												Prorocentrum belizeanum			Mini-Reviews in Medicinal Chemistry 10 (1), pp. 51-61
923	OA	belizeanolide		NO		1137903-23-1	Reversed phase		C81H132O20	1424.93	1425.94	1442.97	1447.92															DSP				x												Prorocentrum belizeanum			Mini-Reviews in Medicinal Chemistry 10 (1), pp. 51-61
924	OA	belizeanolic acid		NO		1137903-26-4	Reversed phase		C81H134O21	1442.94	1443.95	1460.98	1465.93															DSP				x												Prorocentrum belizeanum			Mini-Reviews in Medicinal Chemistry 10 (1), pp. 51-61
925	PbTx	brevetoxin 1	PbTx 1; brevetoxin A	YES	Latoxan, France; MARBIONC, United States	98112-41-5	Reversed phase		C49H70O13	866.482	867.489	884.515	889.471															NSP			x													Gymnodinium breve
926	PbTx	brevetoxin 2	PbTx 2; brevetoxin B	YES	Latoxan, France; MARBIONC, United States	79580-28-2	Reversed phase	13.76	C50H70O14	894.477	895.484	912.51	917.466			C27H34O6	455.243	C13H16O2	205.122	893.469								NSP			x													Gymnodinium breve			Anal. Chem. 2000, 72, 376-383
927	PbTx	brevetoxin 3	PbTx 3; dihydro brevetoxin B	YES	Latoxan, France; MARBIONC, United States	85079-48-7	Reversed phase	12.57	C50H72O14	896.492	897.499	914.526	919.481			C27H34O6	455.243	C13H16O2	205.122	895.485								NSP			x													Gymnodinium breve
928	PbTx	brevetoxin 5	PbTx 5; 37-acetate brevetoxin B	NO		97958-42-4	Reversed phase		C52H72O15	936.487	937.494	954.521	959.476															NSP			x
929	PbTx	brevetoxin 6	PbTx 6; 27,​28-​epoxy-​27,​28-​dihydro brevetoxin B	NO		97938-23-3	Reversed phase		C50H70O15	910.471	911.479	928.505	933.461															NSP			x
930	PbTx	brevetoxin 7	PbTx 7; 44-​deoxo-​44-​hydroxy brevetoxin A	NO		99798-30-8	Reversed phase		C49H72O13	868.497	869.505	886.531	891.487															NSP			x													Gymnodinium breve
931	PbTx	brevetoxin 8	PbTx 8; brevetoxin C	NO		82983-92-4	Reversed phase		C49H69ClO14	916.438	917.445	934.471	939.427															NSP			x
932	PbTx	brevetoxin 9	PbTx 9; 42-​deoxo-​41,​43-​dihydro-​42-​hydroxy brevetoxin B	YES	Latoxan, France	142353-09-1	Reversed phase	12.84	C50H74O14	898.508	899.515	916.542	921.497			C27H34O6	455.243	C13H16O2	205.122	897.501								NSP			x
933	PbTx	brevetoxin 9 isomer	42-​deoxo-​2,​3-​dihydro-​42-​hydroxy brevetoxin B	NO		155172-98-8	Reversed phase	12.7	C50H74O14	898.508	899.515	916.542	921.497			C27H34O6	455.243	C13H16O2	205.122									NSP			x
934	PbTx	brevetoxin 10	PbTx 10; 44-​deoxo-​43,​49-​dihydro-​44-​hydroxy brevetoxin A	NO		148132-90-5	Reversed phase		C49H74O13	870.513	871.52	888.547	893.502															NSP			x
935	PbTx	brevetoxin 11	PbTx 11	NO			Reversed phase		C48H68O13	852.466	853.473	870.5	875.455															NSP			x																Environmental Health Perspectives • VOLUME 113 | NUMBER 5 | May 2005
936	PbTx	brevetoxin 12	PbTx 12	NO			Reversed phase		C51H74O14	910.508	911.515	928.542	933.497															NSP			x																Environmental Health Perspectives • VOLUME 113 | NUMBER 5 | May 2005
937	PbTx	brevetoxin 13	PbTx 13	NO			Reversed phase		C51H74O15	926.503	927.51	944.537	949.492															NSP			x																Environmental Health Perspectives • VOLUME 113 | NUMBER 5 | May 2005
938	PbTx	brevetoxin 14	PbTx 14	NO			Reversed phase		C50H72O14	896.492	897.499	914.526	919.481															NSP			x																Environmental Health Perspectives • VOLUME 113 | NUMBER 5 | May 2005
939	PbTx	brevetoxin tbm	PbTx tbm	NO			Reversed phase		C46H66O13	826.45	827.458	844.484	849.44															NSP			x																Environmental Health Perspectives • VOLUME 113 | NUMBER 5 | May 2005
940	PbTx	brevetoxin B1	BTX B1; 42-​[(2-​sulfoethyl)​amino]​ brevetoxin B	NO		161434-86-2	Reversed phase		C52H75NO17S	1017.48	1018.48	1035.51	1040.46															NSP			x													metabolites formed in shellfish
941	PbTx	brevetoxin B2	BTX B2; cysteine brevetoxin B sulfoxide	NO		173691-95-7	Reversed phase		C53H79NO17S	1033.51	1034.51	1051.54	1056.5			C50H72O14S	929.472	C43H60O11	753.421									NSP			x																Toxicon 43 (2004) 455–465
942	PbTx	S-desoxybrevetoxin B2	cysteine brevetoxin B	NO		439591-08-9	Reversed phase		C53H79NO16S	1017.51	1018.52	1035.55	1040.5			C50H72O14S	929.472	C43H60O11	753.421									NSP			x																Toxicon 43 (2004) 455–465
943	PbTx	brevetoxin B3	BTX B3	NO		171527-63-2	Reversed phase		C64H96O17	1136.66	1137.67	1154.7	1159.65															NSP			x													metabolites formed in shellfish			Tetrahedron Letters 36 (1995) 8995-8998
944	PbTx	brevetoxin B3	BTX B3	NO		171527-64-3	Reversed phase		C66H100O17	1164.7	1165.7	1182.73	1187.69															NSP			x													metabolites formed in shellfish			Tetrahedron Letters 36 (1995) 8995-8998
945	PbTx	brevetoxin B4	BTX B4; N-Palmitoyl-BTX B2; 16:0 N-acyl-brevetoxin B2	NO		260270-44-8	Reversed phase		C69H109NO18S	1271.74	1272.74	1289.77	1294.73															NSP			x													metabolites formed in shellfish
946	PbTx	brevetoxin B5	BTX B5; 41-​carboxy-​41-​deformyl brevetoxin B	YES	MARBIONC, United States	155173-05-0	Reversed phase		C50H70O15	910.471	911.479	928.505	933.461															NSP			x
947	PbTx	open-ring brevetoxin 1		NO			Reversed phase		C49H72O14	884.492	885.499	902.526	907.481															NSP			x																Toxicon 48 (2006) 104–115
948	PbTx	oxidized brevetoxin 1		NO			Reversed phase		C49H70O14	882.477	883.484	900.51	905.466															NSP			x																Toxicon 48 (2006) 104–115
949	PbTx	open-ring oxidized brevetoxin 1		NO			Reversed phase		C49H72O15	900.487	901.494	918.521	923.476															NSP			x																Toxicon 48 (2006) 104–115
950	PbTx	open-ring brevetoxin 2		NO			Reversed phase		C50H72O15	912.487	913.494	930.521	935.476															NSP			x																Toxicon 48 (2006) 104–115
951	PbTx	oxidized brevetoxin 2		NO			Reversed phase		C50H70O15	910.471	911.479	928.505	933.461															NSP			x																Toxicon 48 (2006) 104–115
952	PbTx	open-ring oxidized brevetoxin 2		NO			Reversed phase		C50H72O16	928.482	929.489	946.516	951.471															NSP			x																Toxicon 48 (2006) 104–115
953	PbTx	open-ring brevetoxin 3		NO			Reversed phase		C50H74O15	914.503	915.51	932.537	937.492															NSP			x																Toxicon 48 (2006) 104–115
954	PbTx	open-ring brevetoxin 7		NO			Reversed phase		C49H74O14	886.508	887.515	904.542	909.497															NSP			x																Toxicon 48 (2006) 104–115
955	PbTx	open-ring brevetoxin B5	OR-BTX-B5	NO			Reversed phase		C50H72O16	928.482	929.489	946.516	951.471															NSP			x																Toxins 2021, 13(5), 354
956	PbTx	cysteine brevetoxin A sulfoxide	PcIe sulfoxide	NO		814917-82-3	Reversed phase		C52H79NO16S	1005.51	1006.52	1023.55	1028.5			C49H72O13S	901.477	C49H72O13	869.505									NSP			x																Toxicon 43 (2004) 455–465
957	PbTx	cysteine brevetoxin A	PcIe A	NO		814917-80-1	Reversed phase		C52H79NO15S	989.517	990.524	1007.55	1012.51			C49H72O13S	901.477	C49H72O13	869.505									NSP			x																Toxicon 43 (2004) 455–465
958	PbTx	glutathione brevetoxin B	PgTi B	NO		814917-84-5	Reversed phase		C60H89N3O20S	1203.58	1204.58	1221.61	1226.57															NSP			x																Toxicon 43 (2004) 455–465
959	PbTx	glycine cysteine brevetoxin B	PgN B	NO		814917-85-6	Reversed phase		C55H82N2O17S	1074.53	1075.54	1092.57	1097.52															NSP			x																Toxicon 43 (2004) 455–465
960	PbTx	γ-glutamyl cysteine brevetoxin B	PγTm B	NO		814917-86-7	Reversed phase		C58H86N2O19S	1146.55	1147.56	1164.59	1169.54															NSP			x																Toxicon 43 (2004) 455–465
961	PbTx	glutathione brevetoxin A	PgTi A	NO		814917-88-9	Reversed phase		C59H89N3O19S	1175.58	1176.59	1193.61	1198.57															NSP			x																Toxicon 43 (2004) 455–465
962	PbTx	glycine cysteine brevetoxin A	PgN A	NO		814917-90-3	Reversed phase		C54H82N2O16S	1046.54	1047.55	1064.57	1069.53															NSP			x																Toxicon 43 (2004) 455–465
963	PbTx	open ring cysteine brevetoxin A		NO			Reversed phase		C52H81NO16S	1007.53	1008.53	1025.56	1030.52															NSP			x																Toxicon 48 (2006) 104–115
964	PbTx	open ring cysteine brevetoxin B		NO			Reversed phase		C53H81NO17S	1035.52	1036.53	1053.56	1058.51															NSP			x																Toxicon 48 (2006) 104–115
965	PbTx	27,28-diol brevetoxin 2	27,28-diol PbTx 2; 27,​28-​dihydro-​27,​28-​dihydroxy brevetoxin B	NO		887726-33-2	Reversed phase		C50H72O16	928.482	929.489	946.516	951.471															NSP			x
966	PbTx	1,​5-​deepoxy-​1,​42-​dideoxo-​1,​5,​42-​trihydroxy brevetoxin 2	1,​5-​deepoxy-​1,​42-​dideoxo-​1,​5,​42-​trihydroxy brevetoxin B	NO		158340-32-0	Reversed phase		C50H76O14	900.524	901.531	918.557	923.513															NSP			x
967	PbTx	42-​deoxo-​2,​3,​41,​43-​tetrahydro-​42-​hydroxy brevetoxin 2	42-​deoxo-​2,​3,​41,​43-​tetrahydro-​42-​hydroxy brevetoxin B	NO		155172-99-9	Reversed phase		C50H76O14	900.524	901.531	918.557	923.513															NSP			x
968	PbTx	1-carboxy-5-hydroxy brevetoxin 3	1-carboxy-5-hydroxy PbTx 3; 1-​carboxy-​1,​42-​dideoxo-​5,​42-​dihydroxy brevetoxin B	NO		887726-54-7	Reversed phase		C51H74O16	942.498	943.505	960.532	965.487															NSP			x
969	PbTx	27,28-diol brevetoxin 3	27,28-diol PbTx 3; 42-​deoxo-​27,​28-​dihydro-​27,​28,​42-​trihydroxy brevetoxin B	NO		887726-47-8	Reversed phase		C50H74O16	930.498	931.505	948.532	953.487															NSP			x
970	PbTx	27,28-epoxy brevetoxin 3	27,28-epoxy PbTx 3	NO		887726-40-1	Reversed phase		C50H72O15	912.487	913.494	930.521	935.476															NSP			x
971	PbTx	α-naphthoyl brevetoxin 3	α-naphthoyl PbTx 3; 42-​deoxo-​42-​[(1-​naphthalenylcarbonyl​)​oxy]​ brevetoxin B	NO		288866-56-8	Reversed phase		C61H78O15	1050.53	1051.54	1068.57	1073.52															NSP			x
972	PbTx	1-deoxy brevetoxin 3	1-deoxy PbTx 3; 1,​42-​dideoxo-​42-​hydroxy brevetoxin B	NO		169131-86-6	Reversed phase		C50H74O13	882.513	883.52	900.547	905.502															NSP			x
973	PbTx	1-carboxy-5-hydroxy brevetoxin 9	1-carboxy-5-hydroxy PbTx 9; 1-​carboxy-​1,​42-​dideoxo-​41,​43-​dihydro-​5,​42-​dihydroxy brevetoxin B	NO		887726-61-6	Reversed phase		C51H76O16	944.513	945.521	962.547	967.503															NSP			x
974	PbTx	brevenal	PbNl brevenal	NO		776331-34-1	Reversed phase		C39H60O8	656.429	657.436	674.463	679.418															NSP			x
975	PbTx	16:0 N-acyl-cysteine brevetoxin A	P1Na 0 N-acyl-cysteine brevetoxin A	NO		814918-02-0	Reversed phase		C68H109NO16S	1227.75	1228.75	1245.78	1250.74															NSP			x																Toxicon 43 (2004) 455–465
976	PbTx	14:0 N-acyl-brevetoxin B2	N-Myristoyl-BTX B2	NO		260270-43-7	Reversed phase		C67H105NO18S	1243.71	1244.71	1261.74	1266.69															NSP			x
977	PbTx	14:0 N-acyl-S-desoxybrevetoxin B2	P1Na 2	NO		814917-91-4	Reversed phase		C67H105NO17S	1227.71	1228.72	1245.74	1250.7															NSP			x																Toxicon 43 (2004) 455–465
978	PbTx	16:0 N-acyl-S-desoxybrevetoxin B2	N-Palmitoyl-S-desoxybrevetoxin B2	NO		814917-92-5	Reversed phase		C69H109NO17S	1255.74	1256.75	1273.78	1278.73															NSP			x																Toxicon 43 (2004) 455–465
979	PbTx	18:0 N-acyl-S-desoxybrevetoxin B2	P1Na 2	NO		814917-94-7	Reversed phase		C71H113NO17S	1283.77	1284.78	1301.81	1306.76															NSP			x																Toxicon 43 (2004) 455–465
980	PbTx	18:1 N-acyl-S-desoxybrevetoxin B2	P1Na 2	NO		815580-25-7	Reversed phase		C71H111NO17S	1281.76	1282.76	1299.79	1304.75															NSP			x																Toxicon 43 (2004) 455–465
981	PbTx	20:1 N-acyl-S-desoxybrevetoxin B2	P2Na 2	NO		815580-27-9	Reversed phase		C73H115NO17S	1309.79	1310.8	1327.82	1332.78															NSP			x																Toxicon 43 (2004) 455–465
982	PbTx	20:0 N-hydroxyacyl-S-desoxybrevetoxin B2	P2Nh 2	NO		815580-28-0	Reversed phase		C73H117NO18S	1327.8	1328.81	1345.83	1350.79															NSP			x
983	PbTx	glycine-14:0 N-acyl-cysteine brevetoxin B	PgN- 0 N-acyl-cysteine brevetoxin B	NO		814917-98-1	Reversed phase		C69H108N2O18S	1284.73	1285.74	1302.77	1307.72															NSP			x																Toxicon 43 (2004) 455–465
984	PbTx	glycine-16:0 N-acyl-cysteine brevetoxin B	PgN- 0 N-acyl-cysteine brevetoxin B	NO		814918-00-8	Reversed phase		C71H112N2O18S	1312.76	1313.77	1330.8	1335.75															NSP			x																Toxicon 43 (2004) 455–465
985	YTX	yessotoxin	YTX	YES	Cifga, Spain; NRC-CNRC, Canada	112514-54-2	Reversed phase	10.98	C55H82O21S2	1142.48	-									1141.47	[M-2H]2-	570.232	C42H63O19S2Na	957.323	C35H53O16S2Na	815.26														1	mg YTX eq./kg SM	1	μg YTX equivalents kg−1	Gonyaulax spinifera; Lingulodinium polyedrum; Protoceratium reticulatum			Mar. Drugs 2008, 6, 73-102	Analytica Chimica Acta 685 (2011) 176–185	Journal Bulgarian Journal of Agricultural Science. Volume 22. Issue 3. Page 374 - 380.
986	YTX	24(R)-hydroxyyessotoxin		NO			Reversed phase		C55H82O22S2	1158.47										1157.47																								Gonyaulax spinifera			J. Nat. Prod. 2019, 82, 7, 1945–1952
987	YTX	45(R)-hydroxyyessotoxin	45(R)-hydroxy-YTX	NO		124863-39-4	Reversed phase		C55H82O22S2	1158.47										1157.47			C42H64O19S2	467.167	C35H54O16S2	396.135														1	mg YTX eq./kg SM	1	μg YTX equivalents kg−1	metabolites formed in shellfish			Mar. Drugs 2008, 6, 73-102	Analytica Chimica Acta 685 (2011) 176–185	Journal Bulgarian Journal of Agricultural Science. Volume 22. Issue 3. Page 374 - 380.
988	YTX	45(S)-hydroxyyessotoxin	45(S)-hydroxy-YTX	NO		794492-72-1	Reversed phase		C55H82O22S2	1158.47										1157.47			C42H64O19S2	467.167	C35H54O16S2	396.135														1	mg YTX eq./kg SM	1	μg YTX equivalents kg−1	metabolites formed in shellfish			Mar. Drugs 2008, 6, 73-102	Analytica Chimica Acta 685 (2011) 176–185	Journal Bulgarian Journal of Agricultural Science. Volume 22. Issue 3. Page 374 - 380.
989	YTX	45,46,47-trinoryessotoxin	trinorYTX; norYTX	NO		181365-95-7	Reversed phase	7.51	C52H78O21S2	1102.45										1101.44			C42H64O19S2	467.167	C35H54O16S2	396.135																		Protoceratium reticulatum			Mar. Drugs 2008, 6, 73-102	Analytica Chimica Acta 685 (2011) 176–185
990	YTX	45,46,47-trinor-1-homoyessotoxin	45,46,47-trinorhomo-YTX	NO		932040-72-7	Reversed phase	7.51	C53H80O21S2	1116.46										1115.46			C43H66O19S2	474.175	C36H56O16S2	403.143																		Protoceratium reticulatum			Mar. Drugs 2008, 6, 73-102	Analytica Chimica Acta 685 (2011) 176–185
991	YTX	1a-homoyessotoxin	1-homoYTX; protoceratin I	YES	Cifga, Spain; NRC-CNRC, Canada	196309-94-1	Reversed phase	11	C56H84O21S2	1156.49	-									1155.49	[M-2H]2-	577.24	C43H65O19S2Na	971.339	C36H55O16S2Na	829.276														1	mg YTX eq./kg SM	1	μg YTX equivalents kg−1	Protoceratium reticulatum			Mar. Drugs 2008, 6, 73-102	Analytica Chimica Acta 685 (2011) 176–185	Journal Bulgarian Journal of Agricultural Science. Volume 22. Issue 3. Page 374 - 380.
992	YTX	45(R)-hydroxy-1a-homoyessotoxin	45(R)OH-homo-YTX	NO		196309-97-4	Reversed phase		C56H84O22S2	1172.49										1171.48			C43H66O19S2	474.175	C36H56O16S2	403.143														1	mg YTX eq./kg SM	0.5	μg YTX equivalents kg−1	metabolites formed in shellfish			Mar. Drugs 2008, 6, 73-102	Analytica Chimica Acta 685 (2011) 176–185	Journal Bulgarian Journal of Agricultural Science. Volume 22. Issue 3. Page 374 - 380.
993	YTX	45(S)-hydroxy-1a-homoyessotoxin	45(S)OH-homo-YTX	NO		768386-45-4	Reversed phase		C56H84O22S2	1172.49										1171.48			C43H66O19S2	474.175	C36H56O16S2	403.143														1	mg YTX eq./kg SM	0.5	μg YTX equivalents kg−1	metabolites formed in shellfish			Mar. Drugs 2008, 6, 73-102	Analytica Chimica Acta 685 (2011) 176–185	Journal Bulgarian Journal of Agricultural Science. Volume 22. Issue 3. Page 374 - 380.
994	YTX	44-carboxyyessotoxin	44-carboxy-YTX	NO		262842-91-1	Reversed phase		C55H82O23S2	1174.47										1173.46			C42H64O19S2	467.167	C35H54O16S2	396.135																		metabolites formed in shellfish			Mar. Drugs 2008, 6, 73-102	Analytica Chimica Acta 685 (2011) 176–185
995	YTX	44(R)-carboxy-1a-homoyessotoxin	44(R)-carboxy-1a-homo-YTX	NO		292850-13-6	Reversed phase		C56H84O23S2	1188.48										1187.48			C43H66O19S2	474.175	C36H56O16S2	403.143																		metabolites formed in shellfish			Mar. Drugs 2008, 6, 73-102	Analytica Chimica Acta 685 (2011) 176–185
996	YTX	44-carboxy-45-hydroxyyessotoxin	44-carboxy-45OH-YTX	NO		852831-76-6	Reversed phase		C55H82O24S2	1190.46										1189.46			C42H64O19S2	467.167	C35H54O16S2	396.135																		metabolites formed in shellfish			Mar. Drugs 2008, 6, 73-102	Analytica Chimica Acta 685 (2011) 176–185
997	YTX	noroxoyessotoxin	41-keto-YTX; heptanor-41-oxo-YTX	NO		803745-66-6	Reversed phase		C48H72O21S2	1048.4										1047.39			C42H64O19S2	467.167	C35H54O16S2	396.135																		Protoceratium reticulatum			Mar. Drugs 2008, 6, 73-102	Analytica Chimica Acta 685 (2011) 176–185
998	YTX	noroxohomoyessotoxin	41-ketohomo-YTX; heptanor-41-oxohomo-YTX	NO		346631-41-2	Reversed phase		C49H74O21S2	1062.42										1061.41			C43H66O19S2	474.175	C36H56O16S2	403.143																					Mar. Drugs 2008, 6, 73-102	Analytica Chimica Acta 685 (2011) 176–185
999	YTX	40-epi-noroxoyessotoxin	40-epi-41-Keto-YTX; 40-epi-Heptanor-41-oxo-YTX	NO		448238-76-4	Reversed phase		C48H72O21S2	1048.4										1047.39			C42H64O19S2	467.167	C35H54O16S2	396.135																		Protoceratium reticulatum			Mar. Drugs 2008, 6, 73-102	Analytica Chimica Acta 685 (2011) 176–185
1000	YTX	41-ketoyessotoxin		NO		803745-67-7	Reversed phase		C48H72O21S2	1048.4										1047.39																											J. Nat. Prod. 2019, 82, 7, 1945–1952
1001	YTX	41-ketoyessotoxin-1,3-enone	41-keto-YTX-1,3-enone; enone-YTX	NO		803745-67-7	Reversed phase		C48H72O21S2	1048.4										1047.39																								Protoceratium reticulatum			Mar. Drugs 2008, 6, 73-102
1002	YTX	41a-homoyessotoxin	41a-homo-YTX	NO		809234-27-3	Reversed phase		C56H84O21S2	1156.49										1155.49			C42H64O19S2	467.167	C35H54O16S2	396.135																		Protoceratium reticulatum			Mar. Drugs 2008, 6, 73-102	Analytica Chimica Acta 685 (2011) 176–185
1003	YTX	41a-homo-amideyessotoxin	41a-homo-YTXamide	NO		909214-16-0	Reversed phase		C60H93NO25S2	1291.55										1290.54			C42H64O19S2	467.167	C35H54O16S2	396.135																		Protoceratium reticulatum			Mar. Drugs 2008, 6, 73-102	Analytica Chimica Acta 685 (2011) 176–185
1004	YTX	44,45-dihydroxyyessotoxin	44,55-diOH-YTX	NO		862783-86-6	Reversed phase		C55H84O23S2	1176.48										1175.48			C42H64O19S2	467.167	C35H54O16S2	396.135																		Protoceratium reticulatum			Mar. Drugs 2008, 6, 73-102	Analytica Chimica Acta 685 (2011) 176–185
1005	YTX	44,45-dihydroxy-41a-homoyessotoxin	44,55-diOH-41a-homo-YTX	NO		862783-87-7	Reversed phase		C56H86O23S2	1190.5										1189.49			C42H64O19S2	467.167	C35H54O16S2	396.135																		Protoceratium reticulatum			Mar. Drugs 2008, 6, 73-102	Analytica Chimica Acta 685 (2011) 176–185
1006	YTX	45-hydroxy-dinoryessotoxin	45-hydroxy-dinor-YTX	NO		890050-49-4	Reversed phase		C53H80O22S2	1132.46										1131.45			C42H64O19S2	467.167	C35H54O16S2	396.135																		Protoceratium reticulatum			Mar. Drugs 2008, 6, 73-102	Analytica Chimica Acta 685 (2011) 176–185
1007	YTX	44-oxo-trinoryessotoxin	44-oxo-trinor-YTX	NO		890050-50-7	Reversed phase		C52H78O22S2	1118.44										1117.44			C42H64O19S2	467.167	C35H54O16S2	396.135																		Protoceratium reticulatum			Mar. Drugs 2008, 6, 73-102	Analytica Chimica Acta 685 (2011) 176–185
1008	YTX	41a-homo-44-oxotrinoryessotoxin	41a-homo-44-oxotrinor-YTX	NO		1326237-36-8	Reversed phase		C53H80O22S2	1132.46										1131.45			C42H64O19S2	467.167	C35H54O16S2	396.135																		Protoceratium reticulatum			Mar. Drugs 2008, 6, 73-102	Analytica Chimica Acta 685 (2011) 176–185
1009	YTX	1-desulfoyessotoxin	1-desulfo-YTX	NO		255041-59-9	Reversed phase		C55H82O18S	1062.52										1061.51			C46H70O17S	925.426	C42H64O16S	855.384																					Mar. Drugs 2008, 6, 73-102
1010	YTX	didesulfoyessotoxin	didesulfo-YTX	NO		864970-65-0	Reversed phase		C55H90O15	990.628										989.621																											Toxicon56(2010)163–172
1011	YTX	44-carboxy-1-desulfo-1a-homoyessotoxin	44-carboxy-1-desulfo-1a-homo-YTX	NO		921763-84-0	Reversed phase		C56H84O20S	1108.53										1107.52																								metabolites formed in shellfish			Mar. Drugs 2008, 6, 73-102
1012	YTX	44-carboxy 4-desulfo-1a-homoyessotoxin	44-carboxy 4-desulfo-1a-homo-YTX	NO		921763-83-9	Reversed phase		C56H84O20S	1108.53										1107.52																								metabolites formed in shellfish			Mar. Drugs 2008, 6, 73-102
1013	YTX	hydroxydesulfoyessotoxin	OH-desulfoYTX	NO			Reversed phase		C55H82O19S	1078.52										1077.51			C46H70O17S	925.426	C42H64O16S	855.384																					Analytical and Bioanalytical Chemistry (2021) 413:2055–2069
1014	YTX	COOH-desulfoyessotoxin	COOH-desulfoYTX	NO			Reversed phase		C55H82O20S	1094.51										1093.5			C46H70O17S	925.426	C42H64O16S	855.384																					Analytical and Bioanalytical Chemistry (2021) 413:2055–2069
1015	YTX	dihydroxydesulfoyessotoxin	diOH-desulfoYTX	NO			Reversed phase		C55H84O20S	1096.53										1095.52			C46H70O17S	925.426	C42H64O16S	855.384																					Analytical and Bioanalytical Chemistry (2021) 413:2055–2069
1016	YTX	COOH-hydroxydesulfoyessotoxin	COOH-OH-desulfoYTX	NO			Reversed phase		C55H82O21S	1110.51										1109.5			C46H70O17S	925.426	C42H64O16S	855.384																					Analytical and Bioanalytical Chemistry (2021) 413:2055–2069
1017	YTX	9-methyl-41-ketoyessotoxin-1,3-enone	9-methyl-YTX-enone; 9-methyl-41-keto-YTX-1,3-enone	NO		890050-51-8	Reversed phase		C49H74O21S2	1062.42										1061.41																								Protoceratium reticulatum			Mar. Drugs 2008, 6, 73-102
1018	YTX	9-methyl-41a-homoyessotoxin	9-methyl-41a-homo-YTX	NO		809234-28-4	Reversed phase		C57H86O21S2	1170.51										1169.5																								Protoceratium reticulatum			Mar. Drugs 2008, 6, 73-102
1019	YTX	9-methyl-41a-homo-amideyessotoxin	9-methyl-41a-homo-amide-YTX; 9-Methyl-41a-homo-YTXamide	NO		807310-86-7	Reversed phase		C61H95NO25S2	1305.56										1304.56																								Protoceratium reticulatum			Mar. Drugs 2008, 6, 73-102
1020	YTX	44,55-dihydroxy-9methyl-41a-homoyessotoxin	44,55-dihydroxy-9methyl-41a-homo-YTX	NO		862783-88-8	Reversed phase		C57H88O23S2	1204.52										1203.51																								Protoceratium reticulatum			Mar. Drugs 2008, 6, 73-102
1021	YTX	nor-ring-A-yessotoxin	nor-A-ring-YTX	NO		803745-62-2	Reversed phase		C52H78O20S2	1086.45										1085.45																								Protoceratium reticulatum			Mar. Drugs 2008, 6, 73-102
1022	YTX	nor-ring-A-41-ketoyessotoxin	nor-A-ring-keto-YTX	NO		803745-64-4	Reversed phase		C45H68O20S2	992.375										991.367																								Protoceratium reticulatum			Mar. Drugs 2008, 6, 73-102
1023	YTX	nor-ring-A-40-epi-41-ketoyessotoxin	nor-A-ring 40epi keto-YTX	NO		803745-63-3	Reversed phase		C45H68O20S2	992.375										991.367																								Protoceratium reticulatum			Mar. Drugs 2008, 6, 73-102
1024	YTX	nor-ring-A-41-ketoyessotoxin-1,3-enone	nor-A-ring-enone-YTX	NO		803745-65-5	Reversed phase		C45H68O20S2	992.375										991.367																								Protoceratium reticulatum			Mar. Drugs 2008, 6, 73-102
1025	YTX	32O-monoglycosideyessotoxin	glycoyessotoxin A; GYTX-A; yessotoxin 32-O-[β-larabinofuranoside]	NO		848951-12-2	Reversed phase		C60H90O25S2	1274.52										1273.51			C42H64O19S2	467.167	C35H54O16S2	396.135																		Protoceratium reticulatum			Mar. Drugs 2008, 6, 73-102	Analytica Chimica Acta 685 (2011) 176–185
1026	YTX	32O-monoglycoside-1a-homoyessotoxin	protoceratin III	NO		763141-93-1	Reversed phase		C61H92O25S2	1288.54										1287.53			C43H66O19S2	474.175	C36H56O16S2	403.143																		Protoceratium reticulatum			Mar. Drugs 2008, 6, 73-102	Analytica Chimica Acta 685 (2011) 176–185
1027	YTX	32O-diglycosideyessotoxin	yessotoxin 32-O-[β-larabinofuranosyl-(5’→1’’)-β-larabinofuranoside]	NO		904298-47-1	Reversed phase		C65H98O29S2	1406.56										1405.56			C42H64O19S2	467.167	C35H54O16S2	396.135																		Protoceratium reticulatum			Mar. Drugs 2008, 6, 73-102	Analytica Chimica Acta 685 (2011) 176–185
1028	YTX	32O-diglycoside-1a-homoyessotoxin	protoceratin II	NO		763141-92-0	Reversed phase		C66H100O29S2	1420.58										1419.57			C43H66O19S2	474.175	C36H56O16S2	403.143																		Protoceratium reticulatum			Mar. Drugs 2008, 6, 73-102	Analytica Chimica Acta 685 (2011) 176–185
1029	YTX	32O-triglycosideyessotoxin	tri-glycosilyessotoxin	NO		909703-74-8	Reversed phase		C70H106O33S2	1538.61										1537.6			C42H64O19S2	467.167	C35H54O16S2	396.135																		Protoceratium reticulatum			Mar. Drugs 2008, 6, 73-102	Analytica Chimica Acta 685 (2011) 176–185
1030	YTX	32O-triglycoside-1a-homoyessotoxin	protoceratin IV	NO		763141-94-2	Reversed phase		C71H108O33S2	1552.62										1551.61			C43H66O19S2	474.175	C36H56O16S2	403.143																		Protoceratium reticulatum			Mar. Drugs 2008, 6, 73-102	Analytica Chimica Acta 685 (2011) 176–185
1031	YTX	41-formyl-39-oxoyessotoxin	41-formyl-39-oxo-YTX	NO		807310-85-6	Reversed phase		C48H72O23S2	1080.39										1079.38			C42H64O19S2	467.167	C35H54O16S2	396.135																					Analytica Chimica Acta 685 (2011) 176–185
1032	YTX	furanoyessotoxin	furano-YTX	NO		1003273-59-3	Reversed phase		C54H78O22S2	1142.44										1141.44																								Protoceratium reticulatum			Journal of Agricultural and Food Chemistry (2007), 55(26), 11093-11100
1033	YTX	adriatoxin	ATX	NO		220097-32-5	Reversed phase		C42H66O24S3	1050.31										1049.3																											Mar. Drugs 2008, 6, 73-103
1034	YTX	adriatoxin B	ATX-B	NO			Reversed phase		C43H68O20S2	968.375										967.367
1035	YTX	unknown yessotoxin		NO			Reversed phase		C41H64O21S2	956.338										955.331																								Protoceratium reticulatum			Harmful Algae 4 (2005) 1075–1091
1036	YTX	unknown yessotoxin		NO			Reversed phase		C44H68O22S2	1012.36										1011.36																								Protoceratium reticulatum			Harmful Algae 4 (2005) 1075–1091
1037	YTX	unknown yessotoxin		NO			Reversed phase		C43H72O23S2	1020.39										1019.38																								Protoceratium reticulatum			Harmful Algae 4 (2005) 1075–1091
1038	YTX	unknown yessotoxin		NO			Reversed phase		C46H70O21S2	1022.39										1021.38																								Protoceratium reticulatum			Harmful Algae 4 (2005) 1075–1091
1039	YTX	unknown yessotoxin		NO			Reversed phase		C45H70O22S2	1026.38										1025.37																								Protoceratium reticulatum			Harmful Algae 4 (2005) 1075–1091
1040	YTX	unknown yessotoxin		NO			Reversed phase		C45H74O24S2	1062.4										1061.39																								Protoceratium reticulatum			Harmful Algae 4 (2005) 1075–1091
1041	YTX	unknown yessotoxin		NO			Reversed phase		C49H82O24S2	1118.46										1117.46																								Protoceratium reticulatum			Harmful Algae 4 (2005) 1075–1091
1042	YTX	unknown yessotoxin		NO			Reversed phase		C44H80O28S2	1120.43										1119.42																								Protoceratium reticulatum			Harmful Algae 4 (2005) 1075–1091
1043	YTX	unknown yessotoxin		NO			Reversed phase		C55H74O22S2	1150.41										1149.4																								Protoceratium reticulatum			Harmful Algae 4 (2005) 1075–1091
1044	YTX	unknown yessotoxin		NO			Reversed phase		C65H98O24S2	1326.59										1325.58																								Protoceratium reticulatum			Harmful Algae 4 (2005) 1075–1091
1045	YTX	unknown yessotoxin		NO			Reversed phase		C54H82O24S2	1178.46										1177.46			C42H64O19S2	467.167	C35H54O16S2	396.135																					Analytica Chimica Acta 685 (2011) 176–185
1046	YTX	unknown yessotoxin		NO			Reversed phase		C60H74O21S2	1194.42										1193.41			C42H64O19S2	467.167	C35H54O16S2	396.135																					Analytica Chimica Acta 685 (2011) 176–185
1047	YTX	unknown yessotoxin		NO			Reversed phase		C54H80O22S2	1144.46										1143.45			C42H64O19S2	467.167	C35H54O16S2	396.135																					Analytica Chimica Acta 685 (2011) 176–185
1048	CTX	Pacific ciguatoxin 1	pCTX1; ciguatoxin 1B	YES	Wako Chemicals, Japan	175386-55-7	Reversed phase	11.1	C60H86O19	1110.58	1111.58	1128.61	1133.57	[M+H+Na]2+	567.286	C60H85O19Na	1133.57	C60H84O18	1093.57	1109.57								CFP			x									0.01	µg P-CTX-1-eq/kg*	1	P-CTX-1 eq.*	Gambierdiscus polynesiensis			*EFSA Journal 2010; 8(6):1627	Harmful Algae 39 (2014) 185–190
1049	CTX	Pacific ciguatoxin 2	pCTX2; ciguatoxin 2A2; 52-epi-54-deoxyCTX1B	NO		142185-85-1	Reversed phase	13.33	C60H86O18	1094.58	1095.59	1112.62	1117.57	[M+H+Na]2+	559.289	C60H85O18Na	1117.57	C60H84O17	1077.58	-								CFP			x									0.01	µg P-CTX-1-eq/kg*	0.3	P-CTX-1 eq.*				*EFSA Journal 2010; 8(6):1627
1050	CTX	Pacific ciguatoxin 3	pCTX3; 54-deoxyCTX1B	NO		139341-09-6	Reversed phase	14.07	C60H86O18	1094.58	1095.59	1112.62	1117.57	[M+H+Na]2+	559.289	C60H85O18Na	1117.57	C60H84O17	1077.58	-								CFP			x									0.01	µg P-CTX-1-eq/kg*	0.3	P-CTX-1 eq.*				*EFSA Journal 2010; 8(6):1627
1051	CTX	Pacific ciguatoxin 3B	CTX3B; 49-epi-CTX3C	NO		263336-58-9	Reversed phase		C57H82O16	1022.56	1023.57	1040.59	1045.55			C57H80O15	1005.56	C57H78O14	987.546									CFP			x													Gambierdiscus toxicus				Toxicon 150 (2018) 124–143
1052	CTX	Pacific ciguatoxin 3C	pCTX-3C	YES	Wako Chemicals, Japan	148471-85-6	Reversed phase		C57H82O16	1022.56	1023.57	1040.59	1045.55			C57H80O15	1005.56	C57H78O14	987.546									CFP			x									0.01	µg P-CTX-1-eq/kg*	0.2	P-CTX-1 eq.*	Gambierdiscus toxicus; G. polynesiensis			*EFSA Journal 2010; 8(6):1627	Toxicon 150 (2018) 124–143
1053	CTX	A-seco-2,3-dihydro-51-hydroxyciguatoxin 3C	1,​6-​deepoxy-​2,​3-​dihydro-​1,​6,​51-​trihydroxy- (9CI) ciguatoxin 3C	NO		263336-64-7	Reversed phase		C57H86O18	1058.58	1059.59	1076.62	1081.57															CFP			x																Chemical Record, Volume1, Issue3, Pages228-242
1054	CTX	M-seco-ciguatoxin 3C	M-seco-CTX 3C	NO		287411-98-7	Reversed phase		C57H84O17	1040.57	1041.58	1058.6	1063.56			C57H82O16	1023.57	C57H80O15	1005.56									CFP			x													Gambierdiscus toxicus; G. pacificus; G. silvae				Toxicon 150 (2018) 124–143
1055	CTX	M-seco-ciguatoxin 3C methyl acetal	M-seco-CTX 3C methyl acetal	NO		287411-99-8	Reversed phase		C58H86O17	1054.59	1055.59	1072.62	1077.58			C58H84O16	1037.58	C58H82O15	1019.57									CFP			x													Gambierdiscus toxicus				Toxicon 150 (2018) 124–143
1056	CTX	2,3-dihydro-2-hydroxyciguatoxin 3C	2,3-dihydro-2-hydroxyciguatoxin 3C	NO		287732-78-9	Reversed phase		C57H84O17	1040.57	1041.58	1058.6	1063.56			C57H82O16	1023.57	C57H80O15	1005.56									CFP			x
1057	CTX	2,3-dihydro-3-hydroxyciguatoxin 3C	2,3-dihydro-3-hydroxyciguatoxin 3C	NO		263336-60-3	Reversed phase		C57H84O17	1040.57	1041.58	1058.6	1063.56			C57H82O16	1023.57	C57H80O15	1005.56									CFP			x
1058	CTX	2,3-dihydro-2,3,51-trihydroxyciguatoxin 3C	2,​3-​dihydro-​2,​3,​51-​trihydroxy-Ciguatoxin 3C	NO		263336-63-6	Reversed phase		C57H84O19	1072.56	1073.57	1090.59	1095.55															CFP			x																Chemical Record, Volume1, Issue3, Pages228-242
1059	CTX	2,3-dihydro-2,3-dihydroxyciguatoxin 3C	2,3-dihydro-2,3-dihydroxyCTX 3C	NO		263336-62-5	Reversed phase		C57H84O18	1056.57	1057.57	1074.6	1079.55			C57H82O17	1039.56	C57H80O16	1021.55									CFP			x
1060	CTX	2,3-dihydroxyciguatoxin 3C	CTX2A1	NO		185220-06-8	Reversed phase		C57H84O18	1056.57	1057.57	1074.6	1079.55			C57H82O17	1039.56	C57H80O16	1021.55									CFP			x									0.01	µg P-CTX-1-eq/kg*	0.1	P-CTX-1 eq.*	Gambierdiscus toxicus; G. carpenteri			*EFSA Journal 2010; 8(6):1627	Toxicon 150 (2018) 124–143
1061	CTX	2,3-dihydro-51-hydroxy-2-oxociguatoxin 3C	2,3-Dihydro-51-hydroxy-2-oxoCTX 3C	NO		287732-77-8	Reversed phase		C57H82O18	1054.55	1055.56	1072.58	1077.54															CFP			x																Chemical Record, Volume1, Issue3, Pages228-242
1062	CTX	49,​52-​deepoxy-​2,​3-​dihydro-​2,​52-​dihydroxy-​49-​methoxy-ciguatoxin 3C	49,​52-​deepoxy-​2,​3-​dihydro-​2,​52-​dihydroxy-​49-​methoxy-CTX 3C	NO		374624-43-8	Reversed phase		C58H88O18	1072.6	1073.6	1090.63	1095.59															CFP			x																Chemical Record, Volume1, Issue3, Pages228-242
1063	CTX	51-hydroxyciguatoxin 3C	CTX2C1	NO		263336-59-0	Reversed phase		C57H82O17	1038.56	1039.56	1056.59	1061.54			C57H80O16	1021.55	C57H78O15	1003.54									CFP			x									0.01	µg P-CTX-1-eq/kg*	1	P-CTX-1 eq.*				*EFSA Journal 2010; 8(6):1627
1064	CTX	51-hydroxy-2-oxo-ciguatoxin 3C	51-hydroxy-2-oxo-CTX 3C	NO			Reversed phase		C57H82O18	1054.55	1055.56	1072.58	1077.54															CFP			x																	Toxicon 150 (2018) 124–143
1065	CTX	51-hydroxy-3-oxo-ciguatoxin 3C	51-hydroxy-3-oxo-CTX 3C	NO			Reversed phase		C57H84O18	1056.57	1057.57	1074.6	1079.55															CFP			x																	Toxicon 150 (2018) 124–143
1066	CTX	epi-51-hydroxyciguatoxin 3C	51-epi-51-Hydroxy CTX 3C	NO		205182-51-0	Reversed phase		C57H82O17	1038.56	1039.56	1056.59	1061.54			C57H80O16	1021.55	C57H78O15	1003.54									CFP			x
1067	CTX	Pacific ciguatoxin 4A	52-epi-1,​2-​didehydro-​1,​2,​54-​trideoxy-ciguatoxin; CTX4A; GT4A; Scaritoxin	NO		66231-73-0	Reversed phase		C60H84O16	1060.58	1061.58	1078.61	1083.57			C60H82O15	1043.57	C60H80O14	1025.56									CFP			x									0.01	µg P-CTX-1-eq/kg*	0.1	P-CTX-1 eq.*	Gambierdiscus toxicus; G. polynesiensis			*EFSA Journal 2010; 8(6):1627	Toxicon 150 (2018) 124–143
1068	CTX	Pacific ciguatoxin 4B	1,​2-​didehydro-​1,​2,​54-​trideoxy-ciguatoxin; GT4B; Gambiertoxin 4b; 52-epi-Ciguatoxin 4A	NO		123676-76-6	Reversed phase		C60H84O16	1060.58	1061.58	1078.61	1083.57			C60H82O15	1043.57	C60H80O14	1025.56									CFP			x									0.01	µg P-CTX-1-eq/kg*	0.05	P-CTX-1 eq.*	Gambierdiscus toxicus; G. polynesiensis			*EFSA Journal 2010; 8(6):1627	Toxicon 150 (2018) 124–143
1069	CTX	M-seco-ciguatoxin 4A	M-seco-CTX 4A	NO		287412-00-4	Reversed phase		C60H86O17	1078.59	1079.59	1096.62	1101.58			C60H84O16	1061.58	C60H82O15	1043.57									CFP			x													Gambierdiscus toxicus; G. silvae; G. excentricus				Toxicon 150 (2018) 124–143
1070	CTX	M-seco-ciguatoxin 4B	M-seco-CTX 4B	NO			Reversed phase		C60H86O17	1078.59	1079.59	1096.62	1101.58			C60H84O16	1061.58	C60H82O15	1043.57									CFP			x													Gambierdiscus toxicus; G. silvae; G. excentricus				Toxicon 150 (2018) 124–143
1071	CTX	54-epi-ciguatoxin 1	54-epi-CTX	NO		287732-40-5	Reversed phase		C60H86O19	1110.58	1111.58	1128.61	1133.57															CFP			x																Chemical Record, Volume1, Issue3, Pages228-242
1072	CTX	52-epi-54-epi-ciguatoxin 1	52-epi-54-epi-CTX	NO		287732-42-7	Reversed phase		C60H86O19	1110.58	1111.58	1128.61	1133.57															CFP			x																Chemical Record, Volume1, Issue3, Pages228-242
1073	CTX	7-oxociguatoxin	7-oxo-P-CTX-1	NO		263336-55-6	Reversed phase		C60H86O20	1126.57	1127.58	1144.61	1149.56															CFP			x																Chemical Record, Volume1, Issue3, Pages228-242
1074	CTX	4-hydroxy-7-oxociguatoxin	4-Hydroxy-7-oxoCTX	NO		287732-85-8	Reversed phase		C60H88O21	1144.58	1145.59	1162.62	1167.57															CFP			x																Chemical Record, Volume1, Issue3, Pages228-242
1075	CTX	6,7-dihydro-7-hydroxy-ciguatoxin	6,7-diH-7-OH-P-CTX-1	NO		263336-56-7	Reversed phase		C60H88O20	1128.59	1129.59	1146.62	1151.58															CFP			x																Chemical Record, Volume1, Issue3, Pages228-242
1076	CTX	52-epi-ciguatoxin	52-epi-ciguatoxin 1	NO		189013-49-8	Reversed phase		C60H86O19	1110.58	1111.58	1128.61	1133.57															CFP			x																Chemical Record, Volume1, Issue3, Pages228-242
1077	CTX	54-deoxy-50-hydroxyciguatoxin	54-deoxy-50-OH-P-CTX-1	NO		263336-54-5	Reversed phase		C60H86O19	1110.58	1111.58	1128.61	1133.57															CFP			x																Chemical Record, Volume1, Issue3, Pages228-242
1078	CTX	Caribbean ciguatoxin 1	C-CTX-1	NO		193363-37-0	Reversed phase		C62H92O19	1140.62	1141.63	1158.66	1163.61			C62H90O18	1123.62	C62H88O17	1105.61									CFP			x									0.01	µg P-CTX-1-eq/kg*	0.1	P-CTX-1 eq.*				Toxicon 40 (2002) 929-939	*EFSA Journal 2010; 8(6):1627
1079	CTX	Caribbean ciguatoxin 2	C-CTX-2; 56-epi-C-CTX1	NO		193363-38-1	Reversed phase		C62H92O19	1140.62	1141.63	1158.66	1163.61			C62H90O18	1123.62	C62H88O17	1105.61									CFP			x									0.01	µg P-CTX-1-eq/kg*	0.3	P-CTX-1 eq.*				Toxicon 40 (2002) 929-939	*EFSA Journal 2010; 8(6):1627
1080	CTX	Indian Ocean ciguatoxin 1	I-CTX-1	NO		524945-45-7	Reversed phase		C62H92O19	1140.62	1141.63	1158.66	1163.61															CFP			x																Toxicon 40 (2002) 1347–1353
1081	CTX	Indian Ocean ciguatoxin 2	I-CTX-2	NO		524945-46-8	Reversed phase		C62H92O19	1140.62	1141.63	1158.66	1163.61															CFP			x																Toxicon 40 (2002) 1347–1353
1082	CTX	Indian Ocean ciguatoxin 3	I-CTX-3	NO		524945-48-0	Reversed phase		C62H92O20	1156.62	1157.63	1174.65	1179.61															CFP			x																Toxicon 40 (2002) 1347–1353
1083	CTX	Indian Ocean ciguatoxin 4	I-CTX-4	NO		524945-49-1	Reversed phase		C62H92O20	1156.62	1157.63	1174.65	1179.61															CFP			x																Toxicon 40 (2002) 1347–1353
1084	CTX	Indian Ocean ciguatoxin 5	I-CTX-5	NO			Reversed phase		C62H90O19	1138.61	1139.61	1156.64	1161.6															CFP			x																Toxicon 150 (2018) 124–143
1085	CTX	Indian Ocean ciguatoxin 6	I-CTX-6	NO			Reversed phase		C62H90O20	1154.6	1155.61	1172.64	1177.59															CFP			x																Toxicon 150 (2018) 124–143
1086	MTX	maitotoxin 1	MTX1	YES	Wako Chemicals, Japan	785720-55-0	Reversed phase		C164H258O68S2	3379.62	3380.62	3397.65	3402.61															CFP			x													Gambierdiscus australes			Harmful Algae 39 (2014) 185–190
1087	MTX	maitotoxin 2	MTX2	NO			Reversed phase			3298																		CFP			x
1088	MTX	maitotoxin 3	MTX3; 44-methylgambierone	NO			Reversed phase		C52H78O19S	1038.49	1039.49	1056.52	1061.48			C52H76O18S	1021.48	C43H64O18S	901.389	1037.48			C43H64O18S	899.374	H2SO4	96.9601		CFP			x													Coolia tropicalis; Gambierdiscus australes; G. belizeanus; G. pacificus; G. yasumotoi			Harmful Algae 39 (2014) 185–190	Toxins 2019, 11(2), 79
1089	MTX	maitotoxin 4	MTX4	NO			Reversed phase		C157H241NO68S2	3292.49	3293.49	3310.52	3315.48															CFP			x													Gambierdiscus excentricus			Rapid Commun Mass Spectrom. 2020;34:e8859
1090	MTX	gambierol		NO		146763-62-4	Reversed phase		C43H64O11	756.445	757.452	774.479	779.434			C43H62O10	739.442	C43H60O9	721.431									CFP			x
1091	MTX	gambieroxide		NO		1469790-14-4	Reversed phase		C60H90O22S	1194.56	1195.57	1212.6	1217.55															CFP			x													Gambierdiscus toxicus			Tetrahedron 69 (2013) 10299-10303
1092	MTX	gambierone		NO		1778681-82-5	Reversed phase		C51H76O19S	1024.47	1025.48	1042.5	1047.46															CFP			x																Toxicon 150 (2018) 124–143
1093	MTX	gambieric acid A		NO		138434-64-7	Reversed phase		C59H92O16	1056.64	1057.65	1074.67	1079.63			C59H90O15	1039.64	C59H88O14	1021.62									CFP			x													Gambierdiscus toxicus			Tetrahedron 56 (2000) 8995-9001
1094	MTX	gambieric acid B	12-methyl gambieric acid A	NO		141363-65-7	Reversed phase		C60H94O16	1070.65	1071.66	1088.69	1093.64			C60H92O15	1053.65	C60H90O14	1035.64									CFP			x													Gambierdiscus toxicus			Tetrahedron 56 (2000) 8995-9001
1095	MTX	gambieric acid C	49-​[(3S)​-​hydrogen 3-​methylpentanedioate] gambieric acid A	NO		138458-89-6	Reversed phase		C65H100O19	1184.69	1185.69	1202.72	1207.68			C65H98O18	1167.68	C65H96O17	1149.67									CFP			x													Gambierdiscus toxicus			Tetrahedron 56 (2000) 8995-9001
1096	MTX	gambieric acid D	12-​methyl-​49-​[(3S)​-​hydrogen 3-​methylpentanedioate] gambieric acid A	NO		141363-66-8	Reversed phase		C66H102O19	1198.7	1199.71	1216.74	1221.69			C66H100O18	1181.7	C66H98O17	1163.69									CFP			x													Gambierdiscus toxicus			Tetrahedron 56 (2000) 8995-9001
1097	PlTX	palytoxin	Palytoxin (C43-​C47-​hemiacetal)	NO		77734-91-9	Reversed phase		C129H223N3O54	2678.48	2679.49	2696.51	2701.47
1098	PlTX	palytoxin	Palytoxin (C44-​C47-​hemiacetal)	YES	Wako Chemicals, Japan	77734-92-0	Reversed phase	7.74	C129H223N3O54	2678.48	2679.49	2696.51	2701.47	[M+H+Na]2+	1351.24	C16H26N2O5	327.191	C13H15O3N	234.112	2677.47		891.819																						Ostreopsis ovata			Anal Bioanal Chem (2015) 407:1191–1204
1099	PlTX	anhydropalytoxin	Palytoxin (C44-​C47-​hemiacetal, 43,​47-​anhydro)	NO		11077-03-5	Reversed phase		C129H221N3O53	2660.47	2661.48	2678.5	2683.46			C16H26N2O5	327.191
1100	PlTX	isobaric palytoxin		NO			Reversed phase		C129H223N3O54	2678.48	2679.49	2696.51	2701.47			C16H26N2O6	343.186																											Palythoa tuberculosa			Anal Bioanal Chem (2015) 407:1191–1204
1101	PlTX	42-hydroxy-palytoxin		NO		1558965-94-8	Reversed phase		C129H223N3O55	2694.47	2695.48	2712.51	2717.46	[M+H+Na]2+	1359.24	C16H26N2O5	327.191																											Palythoa tuberculosa, Palythoa toxica			Tetrahedron Letters 59 (2018) 4420–4425
1102	PlTX	42-hydroxy-palytoxin isomer		NO		1544691-76-0	Reversed phase		C129H223N3O55	2694.47	2695.48	2712.51	2717.46																																		J. Nat. Prod., 2014, 77 (2), pp 351–357
1103	PlTX	42-hydroxy-palytoxin isomer		NO		1544691-75-9	Reversed phase		C129H223N3O55	2694.47	2695.48	2712.51	2717.46																																		J. Nat. Prod., 2014, 77 (2), pp 351–357
1104	PlTX	homopalytoxin		NO		96391-18-3	Reversed phase		C129H221N3O53	2660.47	2661.48	2678.5	2683.46																															Palythoa tuberculosa			Tetrahedron Letters 59 (2018) 4420–4425
1105	PlTX	bishomopalytoxin		NO		96411-43-7	Reversed phase		C131H227N3O54	2706.51	2707.52	2724.54	2729.5																															Palythoa tuberculosa			Tetrahedron Letters 59 (2018) 4420–4425
1106	PlTX	neopalytoxin		NO		96411-44-8	Reversed phase		C130H225N3O54	2692.5	2693.5	2710.53	2715.48																															Palythoa tuberculosa			Tetrahedron Letters 59 (2018) 4420–4425
1107	PlTX	deoxypalytoxin		NO		96391-17-2	Reversed phase		C129H223N3O53	2662.48	2663.49	2680.52	2685.47																															Palythoa tuberculosa			Tetrahedron Letters 59 (2018) 4420–4425
1108	PlTX	palytoxin carboxylic acid		NO			Reversed phase		C123H213NO53	2552.4	2553.41	2570.43	2575.39																															Palythoa tuberculosa			Tetrahedron Letters 59 (2018) 4420–4425
1109	PlTX	ovatoxin a	OVTX-a; 42-hydroxy- 17,44,64-trideoxypalytoxin	NO		1009813-91-5	Reversed phase		C129H223N3O52	2646.49	2647.5	2664.52	2669.48			C16H26N2O5	327.191																											Ostreopsis ovata			Anal Bioanal Chem (2015) 407:1191–1204
1110	PlTX	ovatoxin a IK2	42-hydroxy-17,44,70-trideoxypalytoxin	NO		1453808-35-9	Reversed phase		C129H223N3O52	2646.49	2647.5	2664.52	2669.48			C16H26N2O5	327.191																											Ostreopsis ovata			Rapid Commun. Mass Spectrom. 2013, 27, 1999–2008
1111	PlTX	ovatoxin b	OVTX-b	NO		1253395-20-8	Reversed phase		C131H227N3O53	2690.52	2691.52	2708.55	2713.51			C18H30N2O6	371.218																											Ostreopsis ovata			J. Chromatogr. A 1388 (2015) 87–101
1112	PlTX	ovatoxin c	OVTX-c	NO		1253395-21-9	Reversed phase		C131H227N3O54	2706.51	2707.52	2724.54	2729.5			C18H30N2O6	371.218																											Ostreopsis ovata			J. Chromatogr. A 1388 (2015) 87–101
1113	PlTX	ovatoxin d	OVTX-d	NO		1253395-22-0	Reversed phase		C129H223N3O53	2662.48	2663.49	2680.52	2685.47			C16H26N2O5	327.191																											Ostreopsis ovata			J. Chromatogr. A 1388 (2015) 87–101
1114	PlTX	ovatoxin d IK2	42-hydroxy-17,70-dideoxypalytoxin	NO		1453808-36-0	Reversed phase		C129H223N3O53	2662.48	2663.49	2680.52	2685.47			C16H26N2O5	327.191																											Ostreopsis ovata			Rapid Commun. Mass Spectrom. 2013, 27, 1999–2008
1115	PlTX	ovatoxin e	OVTX-e	NO		1253395-23-1	Reversed phase		C129H223N3O53	2662.48	2663.49	2680.52	2685.47			C16H26N2O6	343.186																											Ostreopsis ovata			J. Chromatogr. A 1388 (2015) 87–101
1116	PlTX	ovatoxin e IK2	42,82-dihydroxy-17,44,70-trideoxypalytoxin	NO		1453808-37-1	Reversed phase		C129H223N3O53	2662.48	2663.49	2680.52	2685.47			C16H26N2O5	327.191																											Ostreopsis ovata			Rapid Commun. Mass Spectrom. 2013, 27, 1999–2008
1117	PlTX	ovatoxin f	OVTX-f	NO		1374680-27-9	Reversed phase		C121H227N3O52	2554.52	2555.53	2572.55	2577.51			C16H26N2O5	327.191																														J. Chromatogr. A 1388 (2015) 87–101
1118	PlTX	ovatoxin g	OVTX-g	NO		1643675-59-5	Reversed phase		C129H223N3O51	2630.49	2631.5	2648.53	2653.48			C16H26N2O5	327.191																														Anal Bioanal Chem (2015) 407:1191–1204
1119	PlTX	ovatoxin h	OVTX-h	NO		1676893-08-5	Reversed phase		C129H227N3O51	2634.53	2635.53	2652.56	2657.52			C16H26N2O5	327.191																														J. Chromatogr. A 1388 (2015) 87–101
1120	PlTX	ovatoxin i	OVTX-i	NO		1841116-40-2	Reversed phase		C131H225O53N3	2688.5	2689.51	2706.53	2711.49																															Ostreopsis sp.			Anal Bioanal Chem (2016) 408:915–932
1121	PlTX	ovatoxin j1	OVTX-j1	NO		1841116-57-1	Reversed phase		C131H225O54N3	2704.5	2705.5	2722.53	2727.48																															Ostreopsis sp.			Anal Bioanal Chem (2016) 408:915–932
1122	PlTX	ovatoxin j2	OVTX-j2	NO		1841116-58-2	Reversed phase		C131H225O54N3	2704.5	2705.5	2722.53	2727.48																															Ostreopsis sp.			Anal Bioanal Chem (2016) 408:915–932
1123	PlTX	ovatoxin k	OVTX-k	NO		1841116-70-8	Reversed phase		C131H225O55N3	2720.49	2721.5	2738.52	2743.48																															Ostreopsis sp.			Anal Bioanal Chem (2016) 408:915–932
1124	PlTX	ostreocin B	42-hydroxy-3,26-didemethyl-19-deoxypalytoxin	NO		1613592-72-5	Reversed phase		C127H219N3O54	2650.45	2651.46	2668.48	2673.44			C15H24N2O5	313.176
1125	PlTX	ostreocin D	OSTD; 42-hydroxy-3,26-didemethyl-19,44-dideoxypalytoxin	NO		163648-25-7	Reversed phase		C127H219N3O53	2634.45	2635.46	2652.49	2657.44			C15H24N2O5	313.176																											Ostreopsis siamensis			Tetrahedron Letters 59 (2018) 4420–4425
1129	PlTX	mascarenotoxin-A	McTx-A	NO		852622-74-3	Reversed phase									C16H26N2O5	327.191																											Ostreopsis mascarenensis			J. Phycol. 40, 1042–1051 (2004)
1130	PlTX	mascarenotoxin-B	McTx-B	NO		852622-75-4	Reversed phase									C16H26N2O5	327.191																											Ostreopsis mascarenensis			J. Phycol. 40, 1042–1051 (2004)
[truncated: 2 more columns]

## Sheet: Elements
Symbol	Exact mass
H	1.00782	Hydrogen
He		Helium
Li	7.016	Lithium
Be		Beryllium
B		Boron
C	12	Carbon
N	14.0031	Nitrogen
O	15.9949	Oxygen
F		Fluorine
Ne		Neon
Na	22.9898	Sodium
Mg		Magnesium
Al		Aluminium
Si		Silicon
P	30.9738	Phosphorus
S	31.9721	Sulphur
Cl	34.9689	Chlorine
Ar		Argon
K	38.9637	Potassium
Ca	39.9626	Calcium
Sc		Scandium
Ti		Titanium
V		Vanadium
Cr		Chromium
Mn		Manganese
Fe		Iron
Co		Cobalt
Ni		Nickel
Cu		Copper
Zn		Zinc
Ga		Gallium
Ge		Germanium
As		Arsenic
Se		Selenium
Br	78.9183	Bromine
Kr		Crypton
Rb		Rubidium
Sr		Strontium
Y		Yttrium
Zr		Zirconium
Nb		Niobium
Mo		Molybdenum
Tc		Technetium
Ru		Ruthenium
Rh		Rhodium
Pd		Palladium
Ag		Silver
Cd		Cadmium
In		Indium
Sn		Tin
Sb		Antimony
Te		Tellurium
I		Iodine
Xe		Xenon
Cs		Caesium
Ba		Barium
La		Lanthanum
Hf		Hafnium
Ta		Tantalum
W		Tungsten
Re		Rhenium
Os		Osmium
Ir		Iridium
Pt		Platinum
Au		Gold
Hg		Mercury
Tl		Thallium
Pb		Lead
Bi		Bismuth
Po		Polonium
At		Astatine
Rn		Radon
Fr		Francium
Ra		Radium
Ac		Actinium
Rf		Rutherfordium
Db		Dubnium
Sg		Seaborgium
Bh		Bohrium
Hs		Hassium
Mt		Meitnerium
Ce		Cerium
Pr		Praseodymium
Nd		Neodymium
Pm		Promethium
Sm		Samarium
Eu		Europium
Gd		Gadolinium
Tb		Terbium
Dy		Dysprosium
Ho		Holmium
Er		Erbium
Tm		Thulium
Yb		Ytterbium
Lu		Lutetium
Th		Thorium
Pa		Protactinium
U		Uranium
Np		Neptunium
Pu		Plutonium
Am		Americium
Cm		Curium
Bk		Berkelium
Cf		Californium
Es		Einsteinium
Fm		Fermium
Md		Mendelevium
No		Nobelium
Lr		Lawrencium
